# Supplementary material for: Loss of growth homeostasis by genetic decoupling of cell division from biomass growth: implication for size control mechanisms
Source: Mol Syst Biol. 2014 Dec 23;10(12):769. doi: 10.15252/msb.20145513 (PMC4300492; doi:10.15252/msb.20145513)
Supplement: Supplementary file 13 [file msb0010-0769-sd13.xlsx]

## Sheet: Sheet1
		ribosome		PKA regulated		stress response		glycolysis
		'YOL040C'		'YDR093W'
		'YOR063W'		'YDR312W'		'YAL061W'		'YLR153C'
		'YOL120C'		'YGR151C'		'YBL049W'		'YDR050C'
		'YNL178W'		'YML056C'		'YBL064C'		'YGR087C'
		'YNL301C'		'YAL012W'		'YBL075C'		'YKL060C'
		'YKL156W'		'YAL019W'		'YBL078C'		'YOL086C'
		'YLR185W'		'YAL033W'		'YBR006W'		'YGR240C'
		'YLR061W'		'YAL059W'		'YBR026C'		'YMR105C'
		'YNL067W'		'YAR064W'		'YBR052C'		'YLR134W'
		'YDR064W'		'YAR068W'		'YBR053C'		'YLR044C'
		'YJL189W'		'YAR069C'		'YBR056W'		'YCR012W'
		'YLR367W'		'YBL004W'		'YBR072W'		'YOL056W'
		'YGL030W'		'YBL009W'		'YBR126C'		'YMR205C'
		'YER131W'		'YBL023C'		'YBR139W'		'YJL052W'
		'YLR325C'		'YBL054W'		'YBR149W'		'YBR196C'
		'YBL092W'		'YBL071C'		'YBR169C'		'YKL152C'
		'YLR048W'		'YBL076C'		'YBR183W'		'YDL021W'
		'YOR096W'		'YBL081W'		'YBR204C'		'YAL038W'
		'YJR123W'		'YBL096C'		'YBR230C'
		'YHL015W'		'YBR002C'		'YBR269C'
		'YOR369C'		'YBR007C'		'YBR285W'
		'YFR032C-A'		'YBR030W'		'YBR287W'
		'YPL131W'		'YBR096W'		'YCL035C'
		'YHR021C'		'YBR130C'		'YCL040W'
		'YLR075W'		'YBR135W'		'YCL042W'
				'YBR141C'		'YCR004C'
				'YBR142W'		'YCR061W'
				'YBR155W'		'YCR091W'
				'YBR166C'		'YDL021W'
				'YBR175W'		'YDL022W'
				'YBR224W'		'YDL023C'
				'YBR238C'		'YDL027C'
				'YBR247C'		'YDL110C'
				'YBR261C'		'YDL124W'
				'YBR267W'		'YDL199C'
				'YBR271W'		'YDL204W'
				'YCL037C'		'YDL222C'
				'YCL054W'		'YDR001C'
				'YCL058C'		'YDR003W'
				'YCL059C'		'YDR032C'
				'YCR016W'		'YDR059C'
				'YCR035C'		'YDR070C'
				'YCR051W'		'YDR074W'
				'YCR057C'		'YDR085C'
				'YCR072C'		'YDR096W'
				'YCR087W'		'YDR169C'
				'YCR090C'		'YDR171W'
				'YDL031W'		'YDR204W'
				'YDL036C'		'YDR254W'
				'YDL037C'		'YDR255C'
				'YDL039C'		'YDR258C'
				'YDL041W'		'YDR272W'
				'YDL050C'		'YDR286C'
				'YDL051W'		'YDR287W'
				'YDL060W'		'YDR350C'
				'YDL063C'		'YDR358W'
				'YDL064W'		'YDR368W'
				'YDL074C'		'YDR380W'
				'YDL095W'		'YDR453C'
				'YDL111C'		[]
				'YDL112W'		'YDR512C'
				'YDL131W'		'YDR513W'
				'YDL152W'		'YDR516C'
				'YDL167C'		'YDR533C'
				'YDL177C'		'YEL005C'
				'YDL201W'		'YEL011W'
				'YDL203C'		'YEL012W'
				'YDL213C'		'YEL039C'
				'YDL235C'		'YEL060C'
				'YDL236W'		'YER035W'
				'YDR021W'		'YER037W'
				'YDR026C'		'YER038C'
				'YDR035W'		'YER053C'
				'YDR060W'		'YER079W'
				'YDR083W'		'YER103W'
				'YDR094W'		'YER119C'
				'YDR098C'		'YER141W'
				'YDR119W'		'YER142C'
				'YDR120C'		'YER150W'
				'YDR152W'		'YER158C'
				'YDR157W'		'YFL014W'
				'YDR161W'		'YFL044C'
				'YDR184C'		'YFR053C'
				'YDR188W'		'YGL006W'
				'YDR210W'		'YGL010W'
				'YDR211W'		'YGL037C'
				'YDR299W'		'YGL059W'
				'YDR309C'		'YGL087C'
				'YDR317W'		'YGL096W'
				'YDR321W'		'YGL104C'
				'YDR354W'		'YGL121C'
				'YDR361C'		'YGL156W'
				'YDR365C'		'YGL180W'
				'YDR395W'		'YGL208W'
				'YDR398W'		'YGL248W'
				'YDR412W'		'YGR008C'
				'YDR449C'		'YGR019W'
				'YDR509W'		'YGR023W'
				'YDR514C'		'YGR043C'
				'YDR537C'		'YGR088W'
				'YEL040W'		'YGR127W'
				'YEL042W'		'YGR149W'
				'YEL045C'		'YGR161C'
				'YEL046C'		'YGR194C'
				'YEL048C'		'YGR201C'
				'YEL055C'		'YGR209C'
				'YER002W'		'YGR237C'
				'YER006W'		'YGR248W'
				'YER019W'		'YGR250C'
				'YER049W'		'YGR256W'
				'YER055C'		'YHL021C'
				'YER056C'		'YHR087W'
				'YER086W'		'YHR096C'
				'YER127W'		'YHR097C'
				'YER145C'		'YHR104W'
				'YER148W'		'YHR112C'
				'YER151C'		'YHR137W'
				'YER156C'		'YHR138C'
				'YER183C'		'YHR171W'
				'YFL013C'		'YIL045W'
				'YFR005C'		'YIL097W'
				'YFR055W'		'YIL099W'
				'YGL014W'		'YIL101C'
				'YGL101W'		'YIL107C'
				'YGL120C'		'YIL113W'
				'YGL202W'		'YIL120W'
				'YGL209W'		'YIL124W'
				'YGL224C'		'YIL136W'
				'YGR074W'		'YIR037W'
				'YGR078C'		'YIR038C'
				'YGR079W'		'YIR039C'
				'YGR145W'		'YJL015C'
				'YGR152C'		[]
				'YGR245C'		[]
				'YGR275W'		'YJL048C'
				'YGR280C'		'YJL057C'
				'YHR003C'		'YJL066C'
				'YHR070W'		'YJL068C'
				'YHR071W'		'YJL103C'
				'YHR088W'		'YJL132W'
				'YHR120W'		'YJL141C'
				'YHR149C'		'YJL142C'
				'YHR151C'		'YJL144W'
				'YHR167W'		'YJL155C'
				'YHR196W'		'YJL161W'
				'YIL019W'		'YJL163C'
				'YIL020C'		'YJL164C'
				'YIL038C'		'YJR008W'
				'YIL104C'		'YJR025C'
				'YIL110W'		'YJR059W'
				'YIL127C'		'YJR066W'
				'YIL145C'		'YJR096W'
				'YJL010C'		'YJR104C'
				'YJL011C'		'YKL026C'
				'YJL014W'		'YKL035W'
				'YJL033W'		'YKL065C'
				'YJL050W'		'YKL067W'
				'YJL069C'		'YKL091C'
				'YJL087C'		'YKL093W'
				'YJL109C'		'YKL100C'
				'YJL111W'		'YKL103C'
				'YJL125C'		'YKL121W'
				'YJL133W'		'YKL124W'
				'YJL168C'		'YKL133C'
				'YJL198W'		'YKL142W'
				'YJL200C'		'YKL150W'
				'YJL208C'		'YKL151C'
				'YJR002W'		'YKL188C'
				'YJR016C'		'YKL193C'
				'YJR032W'		'YKR009C'
				'YJR041C'		'YKR011C'
				'YJR068W'		'YKR049C'
				'YJR069C'		'YKR058W'
				'YJR071W'		'YKR066C'
				'YJR124C'		'YKR067W'
				'YJR132W'		'YKR076W'
				'YKL004W'		'YLL019C'
				'YKL009W'		'YLL020C'
				'YKL014C'		'YLL026W'
				'YKL027W'		'YLL039C'
				'YKL030W'		'YLR001C'
				'YKL033W'		'YLR080W'
				'YKL040C'		'YLR142W'
				'YKL068W'		'YLR149C'
				'YKL078W'		'YLR152C'
				'YKL082C'		'YLR178C'
				'YKL099C'		'YLR250W'
				'YKL106W'		'YLR251W'
				'YKL110C'		'YLR252W'
				'YKL128C'		'YLR258W'
				'YKL154W'		'YLR267W'
				'YKR024C'		'YLR270W'
				'YKR025W'		'YLR290C'
				'YKR026C'		'YLR299W'
				'YKR042W'		'YLR312C'
				'YKR056W'		'YLR327C'
				'YKR060W'		'YLR345W'
				'YKR071C'		'YLR356W'
				'YKR092C'		'YLR370C'
				'YKR093W'		'YML004C'
				'YKR099W'		'YML042W'
				'YLL004W'		'YML100W'
				'YLL008W'		'YML110C'
				'YLL034C'		'YML128C'
				'YLL044W'		'YML131W'
				'YLR008C'		'YMR041C'
				'YLR014C'		'YMR053C'
				'YLR017W'		'YMR081C'
				'YLR022C'		'YMR090W'
				'YLR026C'		'YMR105C'
				'YLR040C'		'YMR110C'
				'YLR051C'		'YMR136W'
				'YLR068W'		'YMR139W'
				'YLR073C'		'YMR155W'
				'YLR074C'		'YMR170C'
				'YLR083C'		'YMR173W'
				'YLR084C'		'YMR181C'
				'YLR106C'		'YMR196W'
				'YLR139C'		'YMR197C'
				'YLR180W'		'YMR250W'
				'YLR195C'		'YMR251W'
				'YLR215C'		'YMR253C'
				'YLR221C'		'YMR271C'
				'YLR223C'		'YMR291W'
				'YLR224W'		'YMR297W'
				'YLR226W'		'YMR302C'
				'YLR243W'		'YMR304W'
				'YLR244C'		'YMR315W'
				'YLR275W'		'YNL009W'
				'YLR276C'		'YNL015W'
				'YLR285W'		'YNL055C'
				'YLR314C'		'YNL115C'
				'YLR316C'		'YNL134C'
				'YLR334C'		'YNL160W'
				'YLR339C'		'YNL183C'
				'YLR342W'		'YNL194C'
				'YLR384C'		'YNL195C'
				'YLR397C'		'YNL200C'
				'YLR401C'		'YNL208W'
				'YLR407W'		'YNL241C'
				'YLR409C'		'YNL274C'
				'YLR413W'		'YNL305C'
				'YLR434C'		'YNR001C'
				'YLR435W'		'YNR002C'
				'YLR437C'		'YOL048C'
				'YML010W'		'YOL082W'
				'YML018C'		'YOL083W'
				'YML031W'		'YOL084W'
				'YML043C'		'YOL150C'
				'YML060W'		'YOL151W'
				'YML077W'		'YOL153C'
				'YML080W'		'YOR052C'
				'YML093W'		'YOR152C'
				'YML095C'		'YOR161C'
				'YML096W'		'YOR173W'
				'YML097C'		'YOR185C'
				'YML108W'		'YOR220W'
				'YML113W'		'YOR285W'
				'YML125C'		'YOR289W'
				'YMR005W'		'YOR317W'
				'YMR014W'		'YOR374W'
				'YMR033W'		'YPL004C'
				'YMR038C'		'YPL054W'
				'YMR091C'		'YPL087W'
				'YMR093W'		'YPL152W'
				'YMR125W'		'YPL154C'
				'YMR127C'		'YPL165C'
				'YMR128W'		'YPL166W'
				'YMR132C'		'YPL186C'
				'YMR143W'		'YPL196W'
				'YMR177W'		'YPL203W'
				'YMR212C'		'YPL230W'
				'YMR214W'		'YPR026W'
				'YMR217W'		'YPR067W'
				'YMR235C'		'YPR098C'
				'YMR239C'		'YPR149W'
				'YMR241W'		'YPR150W'
				'YMR243C'		'YPR151C'
				'YMR259C'		'YPR184W'
				'YMR266W'		'YMR169C'
				'YMR269W'		'YMR174C'
				'YMR270C'
				'YMR274C'
				'YMR285C'
				'YMR300C'
				'YMR301C'
				'YMR305C'
				'YMR310C'
				'YMR318C'
				'YMR321C'
				'YNL002C'
				'YNL024C'
				'YNL028W'
				'YNL044W'
				'YNL050C'
				'YNL062C'
				'YNL065W'
				'YNL066W'
				'YNL075W'
				'YNL087W'
				'YNL090W'
				'YNL108C'
				'YNL112W'
				'YNL119W'
				'YNL123W'
				'YNL124W'
				'YNL141W'
				'YNL151C'
				'YNL153C'
				'YNL166C'
				'YNL174W'
				'YNL182C'
				'YNL186W'
				'YNL191W'
				'YNL201C'
				'YNL207W'
				'YNL216W'
				'YNL247W'
				'YNL256W'
				'YNL275W'
				'YNL282W'
				'YNL290W'
				'YNL291C'
				'YNL292W'
				'YNL298W'
				'YNL300W'
				'YNL308C'
				'YNL313C'
				'YNL316C'
				'YNR003C'
				'YNR012W'
				'YNR017W'
				'YNR024W'
				'YNR027W'
				'YNR046W'
				'YNR051C'
				'YNR054C'
				'YOL022C'
				'YOL028C'
				'YOL031C'
				'YOL047C'
				'YOL052C'
				'YOL079W'
				'YOL080C'
				'YOL093W'
				'YOL094C'
				'YOL095C'
				'YOL115W'
				'YOL123W'
				'YOL124C'
				'YOL125W'
				'YOL136C'
				'YOL144W'
				'YOL145C'
				'YOR004W'
				'YOR021C'
				'YOR038C'
				'YOR051C'
				'YOR056C'
				'YOR098C'
				'YOR108W'
				'YOR115C'
				'YOR116C'
				'YOR129C'
				'YOR144C'
				'YOR145C'
				'YOR154W'
				'YOR188W'
				'YOR202W'
				'YOR212W'
				'YOR239W'
				'YOR241W'
				'YOR242C'
				'YOR243C'
				'YOR248W'
				'YOR252W'
				'YOR254C'
				'YOR271C'
				'YOR277C'
				'YOR298W'
				'YOR301W'
				'YOR306C'
				'YOR314W'
				'YOR323C'
				'YOR337W'
				'YOR338W'
				'YOR342C'
				'YOR346W'
				'YOR375C'
				'YPL019C'
				'YPL032C'
				'YPL038W'
				'YPL043W'
				'YPL106C'
				'YPL108W'
				'YPL111W'
				'YPL126W'
				'YPL146C'
				'YPL169C'
				'YPL183C'
				'YPL205C'
				'YPL207W'
				'YPL212C'
				'YPL217C'
				'YPL238C'
				'YPL245W'
				'YPL252C'
				'YPL254W'
				'YPL263C'
				'YPL266W'
				'YPL273W'
				'YPR009W'
				'YPR048W'
				'YPR051W'
				'YPR058W'
				'YPR112C'
				'YPR118W'
				'YPR137W'
				'YPR142C'
				'YPR143W'
				'YPR144C'
				'YPR145W'
