# Supplementary material for: Loss of growth homeostasis by genetic decoupling of cell division from biomass growth: implication for size control mechanisms
Source: Mol Syst Biol. 2014 Dec 23;10(12):769. doi: 10.15252/msb.20145513 (PMC4300492; doi:10.15252/msb.20145513)
Supplement: Supplementary file 18 [file msb0010-0769-sd18.zip]

Archive with 57 entries (56 files):
- msb145513-sup-0017-SourceDataFig1/
- msb145513-sup-0017-SourceDataFig1/README.txt
- msb145513-sup-0017-SourceDataFig1/TransporterlessnoSensors_0pc_Fig1I_divRate.tab
- msb145513-sup-0017-SourceDataFig1/TransporterlessnoSensors_0pc_Fig1I_sizes_time1.tab
- msb145513-sup-0017-SourceDataFig1/TransporterlessnoSensors_0pc_Fig1I_sizes_time2.tab
- msb145513-sup-0017-SourceDataFig1/TransporterlessnoSensors_0pc_Fig1I_sizes_time3.tab
- msb145513-sup-0017-SourceDataFig1/TransporterlessnoSensors_0pc_Fig1I_sizes_time4.tab
- msb145513-sup-0017-SourceDataFig1/TransporterlessnoSensors_0pc_Fig1I_sizes_time5.tab
- msb145513-sup-0017-SourceDataFig1/TransporterlessnoSensors_0pc_Fig1I_sizes_time6.tab
- msb145513-sup-0017-SourceDataFig1/TransporterlessnoSensors_0pc_Fig1I_sizes_time7.tab
- msb145513-sup-0017-SourceDataFig1/TransporterlessnoSensors_0pc_Fig1I_sizes_time8.tab
- msb145513-sup-0017-SourceDataFig1/TransporterlessnoSensors_0pc_Fig1I_sizes_time9.tab
- msb145513-sup-0017-SourceDataFig1/TransporterlessnoSensors_2pc_Fig1H_divRate.tab
- msb145513-sup-0017-SourceDataFig1/TransporterlessnoSensors_2pc_Fig1H_sizes_time1.tab
- msb145513-sup-0017-SourceDataFig1/TransporterlessnoSensors_2pc_Fig1H_sizes_time2.tab
- msb145513-sup-0017-SourceDataFig1/TransporterlessnoSensors_2pc_Fig1H_sizes_time3.tab
- msb145513-sup-0017-SourceDataFig1/TransporterlessnoSensors_2pc_Fig1H_sizes_time4.tab
- msb145513-sup-0017-SourceDataFig1/TransporterlessnoSensors_2pc_Fig1H_sizes_time5.tab
- msb145513-sup-0017-SourceDataFig1/TransporterlessnoSensors_2pc_Fig1H_sizes_time6.tab
- msb145513-sup-0017-SourceDataFig1/TransporterlessnoSensors_2pc_Fig1H_sizes_time7.tab
- msb145513-sup-0017-SourceDataFig1/TransporterlessnoSensors_2pc_Fig1H_sizes_time8.tab
- msb145513-sup-0017-SourceDataFig1/TransporterlessnoSensors_2pc_Fig1H_sizes_time9.tab
- msb145513-sup-0017-SourceDataFig1/Transporterless_0pc_Fig1G_divRate.tab
- msb145513-sup-0017-SourceDataFig1/Transporterless_0pc_Fig1G_sizes_time1.tab
- msb145513-sup-0017-SourceDataFig1/Transporterless_0pc_Fig1G_sizes_time2.tab
- msb145513-sup-0017-SourceDataFig1/Transporterless_0pc_Fig1G_sizes_time3.tab
- msb145513-sup-0017-SourceDataFig1/Transporterless_0pc_Fig1G_sizes_time4.tab
- msb145513-sup-0017-SourceDataFig1/Transporterless_0pc_Fig1G_sizes_time5.tab
- msb145513-sup-0017-SourceDataFig1/Transporterless_0pc_Fig1G_sizes_time6.tab
- msb145513-sup-0017-SourceDataFig1/Transporterless_0pc_Fig1G_sizes_time7.tab
- msb145513-sup-0017-SourceDataFig1/Transporterless_0pc_Fig1G_sizes_time8.tab
- msb145513-sup-0017-SourceDataFig1/Transporterless_0pc_Fig1G_sizes_time9.tab
- msb145513-sup-0017-SourceDataFig1/Transporterless_2pc_Fig1F_divRate.tab
- msb145513-sup-0017-SourceDataFig1/Transporterless_2pc_Fig1F_sizes_time1.tab
- msb145513-sup-0017-SourceDataFig1/Transporterless_2pc_Fig1F_sizes_time2.tab
- msb145513-sup-0017-SourceDataFig1/Transporterless_2pc_Fig1F_sizes_time3.tab
- msb145513-sup-0017-SourceDataFig1/Transporterless_2pc_Fig1F_sizes_time4.tab
- msb145513-sup-0017-SourceDataFig1/Transporterless_2pc_Fig1F_sizes_time5.tab
- msb145513-sup-0017-SourceDataFig1/Transporterless_2pc_Fig1F_sizes_time6.tab
- msb145513-sup-0017-SourceDataFig1/Transporterless_2pc_Fig1F_sizes_time7.tab
- msb145513-sup-0017-SourceDataFig1/Transporterless_2pc_Fig1F_sizes_time8.tab
- msb145513-sup-0017-SourceDataFig1/Transporterless_2pc_Fig1F_sizes_time9.tab
- msb145513-sup-0017-SourceDataFig1/WT_0pc_Fib1B_divRate.tab
- msb145513-sup-0017-SourceDataFig1/WT_0pc_Fib1B_sizes_time1.tab
- msb145513-sup-0017-SourceDataFig1/WT_0pc_Fib1B_sizes_time2.tab
- msb145513-sup-0017-SourceDataFig1/WT_0pc_Fib1B_sizes_time3.tab
- msb145513-sup-0017-SourceDataFig1/WT_0pc_Fib1B_sizes_time4.tab
- msb145513-sup-0017-SourceDataFig1/WT_0pc_Fib1B_sizes_time5.tab
- msb145513-sup-0017-SourceDataFig1/WT_0pc_Fib1B_sizes_time6.tab
- msb145513-sup-0017-SourceDataFig1/WT_0pc_Fib1B_sizes_time7.tab
- msb145513-sup-0017-SourceDataFig1/WT_0pc_Fib1B_sizes_time8.tab
- msb145513-sup-0017-SourceDataFig1/WT_0pc_Fib1B_sizes_time9.tab
- msb145513-sup-0017-SourceDataFig1/WT_2pc_Fig1A_divRate.tab
- msb145513-sup-0017-SourceDataFig1/WT_2pc_Fig1A_sizes_time1.tab
- msb145513-sup-0017-SourceDataFig1/WT_2pc_Fig1A_sizes_time2.tab
- msb145513-sup-0017-SourceDataFig1/WT_2pc_Fig1A_sizes_time3.tab
- msb145513-sup-0017-SourceDataFig1/WT_2pc_Fig1A_sizes_time4.tab
