# Supplementary material for: Loss of growth homeostasis by genetic decoupling of cell division from biomass growth: implication for size control mechanisms
Source: Mol Syst Biol. 2014 Dec 23;10(12):769. doi: 10.15252/msb.20145513 (PMC4300492; doi:10.15252/msb.20145513)
Supplement: Supplementary file 18 [file msb0010-0769-sd18.zip › msb145513-sup-0017-SourceDataFig1/README.txt]

Contains Source data for figures Fig A, B, F, G, H, I as indicated in the filename.

Files ending with divRate.tab  contain the division rate plotted in column (ii), 
where Rows = timepoints; columns: different colonies.

Files named
sizes_timeX.tab contain the cell sizes at different timepoints as plotted in column (iii).

e.g.

WT_2pc_Fig1A_divRate.tab

contains the division rates plotted in Fig 1A(ii). Rows = timepoints; columns: different colonies.

WT_2pc_Fig1A_sizes_time1-4.tab: 
contains cell sizes plotted in Fig 1A(iii) 
