# Supplementary material for: Loss of growth homeostasis by genetic decoupling of cell division from biomass growth: implication for size control mechanisms
Source: Mol Syst Biol. 2014 Dec 23;10(12):769. doi: 10.15252/msb.20145513 (PMC4300492; doi:10.15252/msb.20145513)
Supplement: Supplementary file 18 [file msb0010-0769-sd18.zip › msb145513-sup-0017-SourceDataFig1/TransporterlessnoSensors_0pc_Fig1I_divRate.tab]

0.1624	0.097146	0.0078748	0.02383	0.046691	NaN	NaN	NaN	0.0097201	0.090738	NaN	0.086894	0.076947	0.15278	0.1874	0.011201	0.13077	0.032087	0.022892	0.031117
0.18716	0.1562	0.008952	0.028217	0.077214	NaN	NaN	NaN	0.029161	0.15915	0.027672	0.14816	0.11604	0.20035	0.25547	0.0019451	0.20006	0.094522	0.030336	0.060859
0.23949	0.2224	0.013581	0.057134	0.13698	0.1627	NaN	NaN	0.08351	0.21985	0.093959	0.20287	0.14919	0.25232	0.27279	0.0055531	0.25427	0.16018	0.016016	0.1046
0.25823	0.31152	0.039762	0.087643	0.2027	0.10166	NaN	NaN	0.14108	0.28146	0.16328	0.24164	0.20183	0.26977	0.26871	0.016806	0.25901	0.24235	NaN	0.18222
0.28496	0.36875	0.062788	0.12002	0.25461	0.14741	0.21078	NaN	0.20188	0.32654	0.23954	0.28315	0.25306	0.28676	0.28903	0.052407	0.27384	0.28825	NaN	0.22598
0.30848	0.37259	0.098035	0.14478	0.27502	0.1673	0.49655	0.61671	0.24187	0.33267	0.32656	0.29526	0.27584	0.30797	0.31094	0.10151	0.28985	0.27295	NaN	0.25249
0.31297	0.34236	0.086512	0.1467	0.26311	0.17499	0.36797	0.27956	0.26019	0.33608	0.29112	0.33122	0.29121	0.30742	0.30531	0.14287	0.29743	0.25732	0.0010006	0.28782
0.35017	0.30942	0.10519	0.15114	0.2833	0.19191	0.29781	0.20233	0.29126	0.3155	0.29603	0.35249	0.28233	0.31377	0.31071	0.19189	0.3153	0.26067	0.036689	0.29021
0.36392	0.29369	0.15567	0.1766	0.29361	0.21145	0.25015	0.28948	0.28798	0.30866	0.25867	0.36327	0.29911	0.30936	0.3087	0.21431	0.32883	0.29399	0.067838	0.33727
0.17759	0.32597	0.21886	0.19682	0.30715	0.22375	0.21435	0.32645	0.30143	0.30977	0.20243	0.367	0.33015	0.30796	0.30664	0.22963	0.34021	0.34077	0.12176	0.37126
NaN	0.36919	0.30908	0.23621	0.31294	0.26425	0.19253	0.35086	0.29624	0.3077	0.15619	0.33777	0.33365	0.31974	0.32934	0.26205	0.35115	0.35373	0.1846	0.31509
NaN	0.32823	0.29282	0.25388	0.3116	0.27775	0.21443	0.35995	0.27833	0.29955	0.16004	0.3103	0.32696	0.27594	0.28936	0.26083	0.35203	0.32831	0.22271	0.30596
NaN	0.51588	0.25722	0.25449	0.30527	0.2771	0.2253	0.28547	0.28568	0.27387	0.19949	0.29177	0.28702	0.20985	NaN	0.26232	0.32505	0.30649	0.24907	0.28586
NaN	NaN	0.22161	0.23346	0.28138	0.25543	0.22382	0.23475	0.26585	0.24639	0.21736	0.29063	0.253	NaN	NaN	0.24786	0.309	0.28638	0.25207	0.26852
NaN	NaN	0.17434	0.19202	0.23936	0.20097	0.20721	0.21354	0.2494	0.20604	0.28673	0.2896	0.2221	NaN	NaN	0.20361	0.29579	0.26675	0.25319	0.2766
NaN	NaN	0.17104	0.14723	0.19625	0.1465	0.1738	0.17882	0.21481	0.15706	0.31883	0.30178	0.16657	NaN	NaN	0.17411	0.27714	0.23596	0.25972	0.25107
NaN	NaN	0.15086	0.10723	0.15492	0.094695	0.15381	0.17484	0.17856	0.10358	0.32465	0.29835	0.11965	NaN	NaN	0.13717	0.25367	0.18305	0.23759	0.14312
NaN	NaN	0.12956	0.083749	0.10965	0.051588	0.12969	0.13644	0.14501	0.064273	0.28105	0.28488	0.084633	NaN	NaN	0.099154	0.20782	0.12486	0.20675	NaN
NaN	NaN	0.1006	0.061477	0.068351	0.030881	0.10585	0.1034	0.11218	0.03908	0.21568	NaN	0.078743	NaN	NaN	0.07251	0.16079	0.077157	0.15977	NaN
NaN	NaN	0.059622	0.03884	0.04371	0.019077	0.087393	0.079979	0.080019	0.022058	0.12504	NaN	0.089159	NaN	NaN	0.045489	0.1242	0.051851	0.11888	NaN
NaN	NaN	0.036721	0.022726	0.03669	0.011565	0.070153	0.064806	0.048735	0.014	0.10941	NaN	0.093833	NaN	NaN	0.032596	0.10497	0.04895	0.091761	NaN
NaN	NaN	0.024187	0.015789	0.041217	0.012014	0.058257	0.064116	0.0282	0.0098924	0.10686	NaN	0.080396	NaN	NaN	0.028964	0.11017	0.055003	0.081037	NaN
NaN	NaN	0.018749	0.014992	0.046546	0.016333	0.052599	0.057554	0.022695	0.010354	0.098451	NaN	0.068175	NaN	NaN	0.030506	0.11582	0.065099	0.077012	NaN
NaN	NaN	0.01701	0.017703	0.049504	0.017523	0.051514	0.050245	0.020777	0.011109	0.087823	NaN	0.063258	NaN	NaN	0.034341	0.11949	0.075218	0.087851	NaN
NaN	NaN	0.01446	0.020011	0.053001	0.016631	0.051912	0.03733	0.020817	0.010887	0.068871	NaN	0.05919	NaN	NaN	0.037158	0.11233	0.073558	0.092269	NaN
