# Supplementary material for: Loss of growth homeostasis by genetic decoupling of cell division from biomass growth: implication for size control mechanisms
Source: Mol Syst Biol. 2014 Dec 23;10(12):769. doi: 10.15252/msb.20145513 (PMC4300492; doi:10.15252/msb.20145513)
Supplement: Supplementary file 18 [file msb0010-0769-sd18.zip › msb145513-sup-0017-SourceDataFig1/TransporterlessnoSensors_0pc_Fig1I_sizes_time1.tab]

447.38	449.62	346.95	444.89	453.41	381.33	412.55	300.47	426.16	373.39	472.99	502.59	397.75	527.21	385.13	447.6	444.16	375.11	429.04	375.52	366.64	386.33	460.56	443.6	423.51	354.24	718.33	355.26	509.83	430.53	359.83	501.62	364.52	410.65	725.67	556.26	457.65	473.36	311.96	385.3	306.11	416.69	320.74	417.09	369.64	481.08	421.59	407.37	457.94	522.32
[truncated: 68 more columns]
