# Supplementary material for: Loss of growth homeostasis by genetic decoupling of cell division from biomass growth: implication for size control mechanisms
Source: Mol Syst Biol. 2014 Dec 23;10(12):769. doi: 10.15252/msb.20145513 (PMC4300492; doi:10.15252/msb.20145513)
Supplement: Supplementary file 18 [file msb0010-0769-sd18.zip › msb145513-sup-0017-SourceDataFig1/TransporterlessnoSensors_0pc_Fig1I_sizes_time2.tab]

479.03	483.11	412.62	423.99	495.12	387.16	381.16	407.09	427.76	447.32	448.5	407.19	338.99	493.39	369.41	546.43	434.27	351.46	467.95	408.54	343.13	552.47	386.95	393.89	464.07	477.42	317.14	388.31	481.74	349	419.34	429.19	369.84	407.58	380.49	380.49	407.21	483.19	433.03	397.12	431.26	365.63	495.01	342.53	552.52	386.92	395.04	375.94	392	568.79
[truncated: 194 more columns]
