# Supplementary material for: Loss of growth homeostasis by genetic decoupling of cell division from biomass growth: implication for size control mechanisms
Source: Mol Syst Biol. 2014 Dec 23;10(12):769. doi: 10.15252/msb.20145513 (PMC4300492; doi:10.15252/msb.20145513)
Supplement: Supplementary file 18 [file msb0010-0769-sd18.zip › msb145513-sup-0017-SourceDataFig1/TransporterlessnoSensors_0pc_Fig1I_sizes_time3.tab]

459.54	400.7	481.36	386.26	450.7	451.06	369.52	386.96	311.96	379.57	387.1	402.23	418.95	447.98	425.76	495.63	323.01	466.11	445.74	408.07	494.98	513.35	415.17	407.07	343.26	425.05	508.92	342.17	679.74	460.29	374.85	476.38	455.72	474.23	422.7	394.21	457.17	442.26	370.55	528.79	389.56	495.45	495.45	573.19	457.04	476.01	396.49	368.34	500.25	400.02
[truncated: 355 more columns]
