# Supplementary material for: Loss of growth homeostasis by genetic decoupling of cell division from biomass growth: implication for size control mechanisms
Source: Mol Syst Biol. 2014 Dec 23;10(12):769. doi: 10.15252/msb.20145513 (PMC4300492; doi:10.15252/msb.20145513)
Supplement: Supplementary file 18 [file msb0010-0769-sd18.zip › msb145513-sup-0017-SourceDataFig1/TransporterlessnoSensors_0pc_Fig1I_sizes_time4.tab]

359.25	476.46	461.42	515.26	359.57	468.91	472.98	339.87	429.18	427.98	306.96	430.78	415.79	447.9	376.37	377.62	411.55	411.5	348.65	454.74	409.42	401.15	467.03	402.16	399.19	329.07	459.82	409.4	433.65	404.59	403.78	508.92	433.73	378.83	372.45	411.19	438.8	443.31	431	337.16	400.78	425.53	481.14	385.6	425.53	486.28	311.46	400.22	386.94	480.94
[truncated: 587 more columns]
