# Supplementary material for: Loss of growth homeostasis by genetic decoupling of cell division from biomass growth: implication for size control mechanisms
Source: Mol Syst Biol. 2014 Dec 23;10(12):769. doi: 10.15252/msb.20145513 (PMC4300492; doi:10.15252/msb.20145513)
Supplement: Supplementary file 18 [file msb0010-0769-sd18.zip › msb145513-sup-0017-SourceDataFig1/TransporterlessnoSensors_0pc_Fig1I_sizes_time5.tab]

403.55	559.8	441.66	603.28	383.72	314.9	476.13	340.78	474.11	408.61	389.09	446.87	338.98	526.53	437.72	337.4	343.59	410.6	411.6	395.2	397.02	309.82	382.18	332.44	389.63	474.39	359.57	393.35	446.26	449.07	327.27	388.8	398.11	327.27	432.37	472.59	413.1	375.19	373.22	554.79	448.24	342.07	387.41	407.02	386.59	396.99	532.04	385.08	406.58	533.11
[truncated: 931 more columns]
