# Supplementary material for: Loss of growth homeostasis by genetic decoupling of cell division from biomass growth: implication for size control mechanisms
Source: Mol Syst Biol. 2014 Dec 23;10(12):769. doi: 10.15252/msb.20145513 (PMC4300492; doi:10.15252/msb.20145513)
Supplement: Supplementary file 18 [file msb0010-0769-sd18.zip › msb145513-sup-0017-SourceDataFig1/TransporterlessnoSensors_0pc_Fig1I_sizes_time7.tab]

424.62	450.23	381.08	476.21	429.08	498.97	399.92	561.11	371.88	421.18	339.81	520.29	416.02	489.43	369.04	439.71	381.14	347.37	365.61	411.69	439.31	333.06	394.65	425.6	448.17	380.42	317.85	394.83	333.67	399.84	366.19	501.85	420.47	467.43	365.85	458.7	329.37	405.76	368.73	378.65	441.18	418.9	348.72	330.52	393.07	349.76	395.25	401.43	509.93	311.85
[truncated: 2,210 more columns]
