# Supplementary material for: Loss of growth homeostasis by genetic decoupling of cell division from biomass growth: implication for size control mechanisms
Source: Mol Syst Biol. 2014 Dec 23;10(12):769. doi: 10.15252/msb.20145513 (PMC4300492; doi:10.15252/msb.20145513)
Supplement: Supplementary file 18 [file msb0010-0769-sd18.zip › msb145513-sup-0017-SourceDataFig1/TransporterlessnoSensors_0pc_Fig1I_sizes_time8.tab]

473.97	437.4	402.11	390.38	447.04	360.54	360.26	447.43	491.51	433.6	555.04	397.26	454.57	483.12	323.16	402.23	485.72	447.09	508.89	397.83	482.21	406.83	366.56	393.85	439.16	335.79	302.77	452.45	368.83	464.14	386.69	419.13	385.61	366.54	414.66	450.8	338.64	451.9	423.01	372.33	412.48	401.36	307.23	376.36	480.52	453.7	489.05	394.1	348.4	434.67
[truncated: 3,084 more columns]
