# Supplementary material for: Loss of growth homeostasis by genetic decoupling of cell division from biomass growth: implication for size control mechanisms
Source: Mol Syst Biol. 2014 Dec 23;10(12):769. doi: 10.15252/msb.20145513 (PMC4300492; doi:10.15252/msb.20145513)
Supplement: Supplementary file 18 [file msb0010-0769-sd18.zip › msb145513-sup-0017-SourceDataFig1/TransporterlessnoSensors_0pc_Fig1I_sizes_time9.tab]

332.98	478.77	448.24	394.24	456.53	421.48	450.51	386.15	386.15	424.41	403.19	456.57	477.56	317.19	447.25	327.19	556.41	409.53	476.36	444.77	421.02	301.91	389.01	465.77	445.57	430.28	534.15	420.29	466.53	396.65	409.59	486.38	414.79	412.17	407.62	393.32	368.7	381.02	393.32	359.34	457.24	331.43	479.17	391.66	422.12	313.56	421.22	357.29	414.34	320.37
[truncated: 3,766 more columns]
