# Supplementary material for: Loss of growth homeostasis by genetic decoupling of cell division from biomass growth: implication for size control mechanisms
Source: Mol Syst Biol. 2014 Dec 23;10(12):769. doi: 10.15252/msb.20145513 (PMC4300492; doi:10.15252/msb.20145513)
Supplement: Supplementary file 18 [file msb0010-0769-sd18.zip › msb145513-sup-0017-SourceDataFig1/TransporterlessnoSensors_2pc_Fig1H_divRate.tab]

0.042121	0.030029	0.028508	0.088003	0.04122	0.018458	0.05156	NaN	0.16638	0.10104	0.089466	0.09859	0.10028	0.1426	0.1536	0.15954	0.11636	0.13125	0.10162	0.10805	NaN	0.11373	0.10639
0.075875	0.04569	0.15996	0.1453	0.074082	0.034973	0.066814	NaN	0.22531	0.17018	0.21883	0.14648	0.17525	0.20931	0.17613	0.19365	0.12886	0.19623	0.11409	0.17066	NaN	0.15837	0.15429
0.13456	0.11441	0.26938	0.19287	0.12977	0.074119	0.12019	NaN	0.22659	0.22103	0.27147	0.1753	0.24609	0.25064	0.2222	0.22268	0.15247	0.24199	0.1398	0.21726	NaN	0.21003	0.19844
0.19196	0.20432	0.31544	0.22587	0.1758	0.12812	0.17023	0.058474	0.26532	0.24802	0.31516	0.20029	0.28662	0.27922	0.23445	0.22172	0.17314	0.27688	0.16029	0.252	NaN	0.24715	0.22117
0.22117	0.27561	0.2935	0.26641	0.19499	0.17791	0.21407	0.05556	0.27441	0.28076	0.2869	0.22067	0.29059	0.27972	0.25651	0.23063	0.21657	0.28263	0.20323	0.26903	NaN	0.27402	0.23502
0.24386	0.31342	0.24869	0.2724	0.21817	0.21457	0.26147	0.11162	0.28608	0.29742	0.23758	0.23714	0.28297	0.27444	0.28863	0.25385	0.24166	0.27802	0.23374	0.27805	NaN	0.29889	0.24759
0.26033	0.27489	0.30487	0.29646	0.23947	0.22188	0.27762	0.13101	0.29745	0.32277	0.23956	0.25013	0.28457	0.27607	0.26321	0.26054	0.25542	0.28075	0.2512	0.28589	NaN	0.29648	0.24137
0.27057	0.25612	0.35151	0.30708	0.26752	0.20766	0.28885	0.13016	0.30529	0.32778	0.24293	0.23871	0.28888	0.276	0.27128	0.27319	0.27197	0.28365	0.27431	0.28528	NaN	0.29254	0.24697
0.28485	0.26172	0.3677	0.30412	0.30128	0.20837	0.30465	0.14378	0.32054	0.31702	0.28668	0.21837	0.29327	0.28024	0.27733	0.28257	0.27508	0.31132	0.27968	0.2984	NaN	0.29771	0.26758
0.27922	0.2724	0.35365	0.30926	0.30377	0.20911	0.28547	0.1618	0.33152	0.31834	0.29524	0.20266	0.29469	0.30027	0.28306	0.28739	0.27944	0.33566	0.28038	0.31509	0.37553	0.29674	0.31505
0.27912	0.26956	0.33811	0.31428	0.30806	0.21796	0.27931	0.18313	0.3584	0.30412	0.29724	0.1842	0.28086	0.3188	0.28839	0.29183	0.28136	0.34812	0.28513	0.32998	0.69008	0.28243	0.33219
0.28003	0.26915	0.32348	0.28599	0.32412	0.23227	0.27947	0.19971	0.2648	0.30767	0.29748	0.17307	0.2775	0.35908	0.28489	0.28598	0.26214	0.35262	0.26697	0.32931	0.52993	0.25143	0.28591
0.27812	0.25502	0.30727	0.26717	0.32798	0.2226	0.25569	0.19821	NaN	NaN	0.2794	0.17044	0.27363	NaN	0.27608	0.27606	0.24897	0.32163	0.25339	0.28844	0.43166	0.19783	0.22643
0.27171	0.23316	0.26586	0.24853	0.33416	0.20408	0.23415	0.1918	NaN	NaN	0.28482	0.15614	0.25942	NaN	0.26542	0.26551	0.23031	0.34975	0.23485	0.23305	0.34129	0.14807	0.15359
0.25771	0.23597	0.25254	0.22669	0.32815	0.20115	0.22147	0.18764	NaN	NaN	0.29271	0.15746	0.23912	NaN	0.25988	0.25901	0.2	NaN	0.20151	0.17082	0.26503	0.10578	0.12596
0.24965	0.28462	0.25524	0.22751	0.33109	0.18892	0.18757	0.18257	NaN	NaN	0.28923	0.16046	0.20032	NaN	0.24676	0.24945	0.17171	NaN	0.17161	0.12004	0.17511	0.072399	0.1083
0.22713	NaN	0.26636	0.24257	0.30713	0.17663	0.1556	0.18163	NaN	NaN	0.29116	0.1571	0.17108	NaN	0.2213	0.22269	0.14459	NaN	0.14705	0.087888	0.1376	0.05035	0.075731
0.19378	NaN	0.27821	0.25293	NaN	0.16591	0.11585	0.16727	NaN	NaN	0.29161	0.16664	0.14553	NaN	0.18386	0.18408	0.11338	NaN	0.11691	0.063338	0.13249	0.032589	0.048066
0.15297	NaN	0.26269	0.24871	NaN	0.14586	0.072757	0.15139	NaN	NaN	0.32256	0.16883	0.12569	NaN	0.13974	0.14078	0.086041	NaN	0.088626	0.044422	0.12743	0.019883	0.029408
0.1212	NaN	0.29818	0.25835	NaN	0.12248	0.051545	0.15492	NaN	NaN	NaN	0.17349	0.11166	NaN	0.11037	0.10718	0.063356	NaN	0.06427	0.029789	0.12025	0.010421	0.016892
0.10241	NaN	NaN	NaN	NaN	0.10016	0.041786	0.14854	NaN	NaN	NaN	0.1725	0.10189	NaN	0.090454	0.088642	0.047462	NaN	0.046759	0.019396	0.10631	0.0076288	0.0097305
0.094464	NaN	NaN	NaN	NaN	0.077708	0.03803	0.15105	NaN	NaN	NaN	0.16516	0.099342	NaN	0.081752	0.078831	0.039169	NaN	0.03867	0.013284	0.086945	0.0094218	0.0090136
0.099067	NaN	NaN	NaN	NaN	0.069754	0.037631	0.14519	NaN	NaN	NaN	0.16316	0.10136	NaN	0.084635	0.079566	0.033599	NaN	0.033875	0.012758	0.063195	0.008656	0.0091579
0.10736	NaN	NaN	NaN	NaN	0.068866	0.036996	0.12275	NaN	NaN	NaN	0.15293	0.10599	NaN	0.085947	0.084281	0.02818	NaN	0.028352	0.013077	0.049797	0.011064	0.008646
0.1072	NaN	NaN	NaN	NaN	0.063544	0.033028	0.10003	NaN	NaN	NaN	0.1378	0.11607	NaN	0.082562	0.083427	0.024038	NaN	0.02564	0.013087	0.044227	0.011106	0.0072697
