# Supplementary material for: Loss of growth homeostasis by genetic decoupling of cell division from biomass growth: implication for size control mechanisms
Source: Mol Syst Biol. 2014 Dec 23;10(12):769. doi: 10.15252/msb.20145513 (PMC4300492; doi:10.15252/msb.20145513)
Supplement: Supplementary file 18 [file msb0010-0769-sd18.zip › msb145513-sup-0017-SourceDataFig1/TransporterlessnoSensors_2pc_Fig1H_sizes_time2.tab]

433.25	306.47	349.54	517.91	411.87	477.56	416.65	443.85	420.12	338.19	386.36	485.1	450.53	539.66	452.23	413.82	394.9	519.63	412.44	405.37	482.82	450.46	374.79	413.99	415.89	528.21	366.22	412.4	481.33	477.15	468.67	342.78	428.02	358.41	426.51	422.64	435.52	348.19	524.26	428.95	427.83	482.24	385.59	431.09	459.84	468.42	384.53	418.81	482.13	434.89
[truncated: 175 more columns]
