# Supplementary material for: Loss of growth homeostasis by genetic decoupling of cell division from biomass growth: implication for size control mechanisms
Source: Mol Syst Biol. 2014 Dec 23;10(12):769. doi: 10.15252/msb.20145513 (PMC4300492; doi:10.15252/msb.20145513)
Supplement: Supplementary file 18 [file msb0010-0769-sd18.zip › msb145513-sup-0017-SourceDataFig1/TransporterlessnoSensors_2pc_Fig1H_sizes_time5.tab]

350.58	380.67	375.16	424.12	475.13	408.19	410.9	468.66	413.9	450.49	427.93	381.37	437.62	364.83	388.91	392.56	505.42	381.89	374.29	304.59	368.14	448.79	423.83	391.59	504.06	383.6	424.39	401.62	389.65	378.67	344.65	330.05	515.04	426.5	415.64	418.01	325.33	431.89	382.07	299.14	424.47	349.09	418.47	588.57	422.67	405.61	304.14	375.74	350.94	373.15
[truncated: 902 more columns]
