# Supplementary material for: Loss of growth homeostasis by genetic decoupling of cell division from biomass growth: implication for size control mechanisms
Source: Mol Syst Biol. 2014 Dec 23;10(12):769. doi: 10.15252/msb.20145513 (PMC4300492; doi:10.15252/msb.20145513)
Supplement: Supplementary file 18 [file msb0010-0769-sd18.zip › msb145513-sup-0017-SourceDataFig1/TransporterlessnoSensors_2pc_Fig1H_sizes_time6.tab]

379.29	325.81	452.84	408.88	407.38	437.19	359.53	444.69	432.66	373.93	472.98	461.05	456.36	397.31	401.9	396.95	440.93	484.72	446.29	466.49	369.75	435.6	461.76	301.84	437.68	314.09	389.25	398.27	353.67	484.32	395.35	384.38	478.88	442.68	441.36	297.38	370.66	345.7	418.51	301.94	413.92	491.45	507.68	435.04	416.56	413.78	350.76	311.82	333.92	367.64
[truncated: 1,434 more columns]
