# Supplementary material for: Loss of growth homeostasis by genetic decoupling of cell division from biomass growth: implication for size control mechanisms
Source: Mol Syst Biol. 2014 Dec 23;10(12):769. doi: 10.15252/msb.20145513 (PMC4300492; doi:10.15252/msb.20145513)
Supplement: Supplementary file 18 [file msb0010-0769-sd18.zip › msb145513-sup-0017-SourceDataFig1/TransporterlessnoSensors_2pc_Fig1H_sizes_time8.tab]

341.49	439.39	577.27	375.61	411.97	405.97	337.85	377.47	359.19	482.72	393.15	386.19	394.52	376.75	432.7	339.95	357.93	369.97	413.01	361.35	472.43	363.23	427.19	414.87	466.57	505.08	463.02	388.24	357.36	377.9	434.48	295.41	410.94	454.65	428.79	430.75	440.19	445.63	391.25	495.92	348.02	458.51	323.52	407.5	549.28	480.87	457.85	426.49	468.3	373.84
[truncated: 2,337 more columns]
