# Supplementary material for: Loss of growth homeostasis by genetic decoupling of cell division from biomass growth: implication for size control mechanisms
Source: Mol Syst Biol. 2014 Dec 23;10(12):769. doi: 10.15252/msb.20145513 (PMC4300492; doi:10.15252/msb.20145513)
Supplement: Supplementary file 18 [file msb0010-0769-sd18.zip › msb145513-sup-0017-SourceDataFig1/Transporterless_0pc_Fig1G_divRate.tab]

0.1147	0.038584	0.046134	0.077085	0.13987	0.098125	0.14347	0.12762	0.1543	0.28856	0.23742	0.25699	0.16885	0.0077829	0.17143	0.13132	NaN	0.1741	0.16418
0.19515	0.0029673	0.069501	0.13797	0.24909	0.15633	0.21159	0.18629	0.21764	0.34685	0.36463	0.32289	0.2217	-0.0083637	0.24718	0.18942	NaN	0.22978	0.23063
0.27375	-0.0016672	0.12105	0.23544	0.3298	0.37982	0.30385	0.25137	0.25964	0.39133	0.40254	0.3423	0.27292	-0.004877	0.3239	0.24422	NaN	0.25085	0.28755
0.32401	0.025297	0.20541	0.31417	0.36455	0.64497	0.34002	0.28688	0.29508	0.36426	0.46955	0.35716	0.32798	0.0090899	0.38559	0.28	NaN	0.27428	0.32545
0.37405	0.089049	0.31497	0.35729	0.37997	0.81149	0.36259	0.29681	0.33347	0.35742	0.52021	0.35772	0.3595	0.0097927	0.37783	0.2822	NaN	0.31734	0.38542
0.40733	0.12603	0.38215	0.36192	0.33751	1.1296	0.35072	0.30107	0.34745	0.3666	0.38567	0.33023	0.40316	0.016173	0.37687	0.28274	NaN	0.33437	0.38806
0.43695	0.16491	0.38402	0.37753	0.3165	1.5166	0.30121	0.25909	0.32901	0.40613	0.41529	0.32868	0.39094	0.074941	0.37061	0.29324	0.76495	0.37351	0.37181
0.42219	0.17894	0.37679	0.35428	0.30178	0.60009	0.28051	0.20358	0.27621	0.3907	0.37899	0.34323	0.37373	0.12734	0.34754	0.28602	0.40072	0.39093	0.34342
0.39849	0.2132	0.33005	0.34372	0.25272	NaN	0.21963	0.12961	0.19396	NaN	0.38596	0.3552	0.3561	0.17989	0.35285	0.32922	0.42336	0.38803	0.30752
0.36638	0.25563	0.33089	0.3136	0.19013	NaN	0.15187	0.062072	0.12309	NaN	0.54815	0.35209	0.31231	0.23143	0.30998	0.28083	0.36418	0.37787	0.29901
0.32748	0.26763	0.32487	0.25613	0.11645	NaN	0.089361	0.030397	0.082565	NaN	0.44213	0.31619	0.32236	0.24204	0.2614	0.30868	0.34612	0.32188	0.29593
0.28685	0.25117	0.3077	0.21878	0.071261	NaN	0.034894	0.01858	0.052055	NaN	0.86067	0.26878	0.28474	0.25151	0.22498	NaN	0.32099	0.27323	0.25371
0.24895	0.21246	0.27087	0.15007	0.041851	NaN	0.014649	0.017543	0.03132	NaN	1.1264	0.227	0.23659	0.25292	0.19609	NaN	0.28536	0.19762	0.18665
0.21835	0.19924	0.23143	0.081117	0.024783	NaN	0.0082868	0.012415	0.013938	NaN	NaN	0.19554	0.19903	0.23256	0.17232	NaN	0.26916	0.16168	0.13275
0.2017	0.1921	0.1799	0.030033	0.014935	NaN	0.0072101	0.010038	-0.001463	NaN	NaN	0.17784	0.14721	0.2167	0.15375	NaN	0.22049	0.11928	0.104
0.18087	0.21375	0.12404	0.00086619	0.0074771	NaN	0.0070123	0.0044138	0.0026107	NaN	NaN	0.15583	0.11969	0.2104	0.1308	NaN	0.17176	0.087961	0.08317
0.15405	0.16561	0.087137	0.0039127	0.0066913	NaN	0.0088097	0.0044728	0.0088103	NaN	NaN	0.10589	0.095419	0.20227	0.09682	NaN	0.1213	0.071719	0.056648
0.14611	0.74236	0.047082	0.0082348	0.0054623	NaN	0.0087046	0.0032411	0.0071093	NaN	NaN	0.2464	0.14446	0.17994	0.066149	NaN	0.087285	0.044905	0.033141
NaN	NaN	0.028345	0.0066596	0.0039578	NaN	0.0054756	0.0056597	0.0079226	NaN	NaN	NaN	NaN	0.15215	0.039534	NaN	0.071376	0.02888	0.016435
