# Supplementary material for: Loss of growth homeostasis by genetic decoupling of cell division from biomass growth: implication for size control mechanisms
Source: Mol Syst Biol. 2014 Dec 23;10(12):769. doi: 10.15252/msb.20145513 (PMC4300492; doi:10.15252/msb.20145513)
Supplement: Supplementary file 18 [file msb0010-0769-sd18.zip › msb145513-sup-0017-SourceDataFig1/Transporterless_0pc_Fig1G_sizes_time1.tab]

512.18	580.81	320.68	522.08	400.19	527.6	596.44	422.43	404.17	492.55	554.65	481.39	565.86	396.5	425.09	497.09	528.84	449.26	579.95	344.22	428.25	363.44	581.2	545.83	533.6	350.33	331.21	376.71	750.03	566.32	388.2	601.67	621.22	532.47	440.69	485	552.61	446.61	797.95	676.83	523.78	473.11	598.43	441.79	571.04	541.36	342.69	484.76	462.84	583.5
[truncated: 127 more columns]
