# Supplementary material for: Loss of growth homeostasis by genetic decoupling of cell division from biomass growth: implication for size control mechanisms
Source: Mol Syst Biol. 2014 Dec 23;10(12):769. doi: 10.15252/msb.20145513 (PMC4300492; doi:10.15252/msb.20145513)
Supplement: Supplementary file 18 [file msb0010-0769-sd18.zip › msb145513-sup-0017-SourceDataFig1/Transporterless_0pc_Fig1G_sizes_time2.tab]

559.05	506.77	594.45	498.09	335.02	535.62	445.36	494.65	443.88	516.85	383.76	404.3	460.86	558.96	749.76	517.45	452.73	380.53	435.74	559.47	482.25	494.71	538	317.67	554.64	442.74	597.33	455.76	458.23	526.02	454.86	424.07	608.96	440.9	420.63	521.1	555.5	555.18	488.99	470.52	408.95	457.64	480.97	382.02	432.77	329.78	683.58	550.64	554.73	462.38
[truncated: 286 more columns]
