# Supplementary material for: Loss of growth homeostasis by genetic decoupling of cell division from biomass growth: implication for size control mechanisms
Source: Mol Syst Biol. 2014 Dec 23;10(12):769. doi: 10.15252/msb.20145513 (PMC4300492; doi:10.15252/msb.20145513)
Supplement: Supplementary file 18 [file msb0010-0769-sd18.zip › msb145513-sup-0017-SourceDataFig1/Transporterless_0pc_Fig1G_sizes_time3.tab]

570.43	331.07	446.69	498.01	638.09	447.01	525.69	374.42	479.94	367.34	445.65	469.9	517.56	435.85	532.24	494.92	468.39	530.09	414.02	423.64	517	444.83	503.9	456.25	653.43	531.04	493.44	427.84	504.07	481.58	434.48	359.7	578.07	422.89	500.54	521.03	405.31	532.34	506.38	620.4	485.9	494.13	466.41	547.19	441.51	531.98	481.24	462.3	355.17	440.43
[truncated: 506 more columns]
