# Supplementary material for: Loss of growth homeostasis by genetic decoupling of cell division from biomass growth: implication for size control mechanisms
Source: Mol Syst Biol. 2014 Dec 23;10(12):769. doi: 10.15252/msb.20145513 (PMC4300492; doi:10.15252/msb.20145513)
Supplement: Supplementary file 18 [file msb0010-0769-sd18.zip › msb145513-sup-0017-SourceDataFig1/Transporterless_0pc_Fig1G_sizes_time4.tab]

442.81	551.97	415.89	434.24	503.39	493.19	619.56	489.88	357.73	455.16	487.63	454.85	443.55	543.99	374.25	466.97	529.4	522.03	467.69	426.56	374.25	491.97	514.38	704.59	547.36	395.09	357.42	506.24	315.07	504.59	484.56	485.38	445.26	463.04	392.82	437.38	521.13	438.64	449.09	434.47	546.54	495.6	375.93	408.5	569.96	562.58	347.61	555.3	500.02	453.36
[truncated: 730 more columns]
