# Supplementary material for: Loss of growth homeostasis by genetic decoupling of cell division from biomass growth: implication for size control mechanisms
Source: Mol Syst Biol. 2014 Dec 23;10(12):769. doi: 10.15252/msb.20145513 (PMC4300492; doi:10.15252/msb.20145513)
Supplement: Supplementary file 18 [file msb0010-0769-sd18.zip › msb145513-sup-0017-SourceDataFig1/Transporterless_0pc_Fig1G_sizes_time5.tab]

473.3	573.46	409.19	446.31	461.82	406.15	517.27	410.41	519.95	607.9	520.08	402.11	474.52	452.13	460.38	406.98	753.81	530.97	495.35	387.16	391.4	552.74	461.87	453.68	486.47	395.57	424.39	345.3	491.55	497.09	492.97	374.1	431.74	466.74	531.68	503.89	450.82	508.85	488.2	627.55	375.83	561.15	473.51	452.58	530.7	376.82	419.03	465.63	360.63	546.72
[truncated: 954 more columns]
