# Supplementary material for: Loss of growth homeostasis by genetic decoupling of cell division from biomass growth: implication for size control mechanisms
Source: Mol Syst Biol. 2014 Dec 23;10(12):769. doi: 10.15252/msb.20145513 (PMC4300492; doi:10.15252/msb.20145513)
Supplement: Supplementary file 18 [file msb0010-0769-sd18.zip › msb145513-sup-0017-SourceDataFig1/Transporterless_0pc_Fig1G_sizes_time6.tab]

474.58	576.29	399.28	462.43	425.04	595.54	404.71	342.06	418.73	497.08	462.99	436.87	516.52	337.88	433.39	442.04	509.74	629.58	383.59	541.22	415.34	323.85	347.23	507.34	487.04	445.82	492.07	378.85	335.47	655.36	407.55	457.26	421.64	318.21	543.68	470.92	471	531.5	538.44	427.85	437.59	371.33	375.79	399.89	545.4	424.23	409.22	471.58	536.57	360.04
[truncated: 1,161 more columns]
