# Supplementary material for: Loss of growth homeostasis by genetic decoupling of cell division from biomass growth: implication for size control mechanisms
Source: Mol Syst Biol. 2014 Dec 23;10(12):769. doi: 10.15252/msb.20145513 (PMC4300492; doi:10.15252/msb.20145513)
Supplement: Supplementary file 18 [file msb0010-0769-sd18.zip › msb145513-sup-0017-SourceDataFig1/Transporterless_0pc_Fig1G_sizes_time7.tab]

445.92	519.42	418.42	459.18	335.58	438.63	325.9	509.46	587.64	473.33	362.62	375.48	373.01	385.81	438.8	383.65	437.25	459.26	437.68	376.33	511.87	368.01	416.61	429.46	527.44	664.88	398.46	501.16	437.37	411.11	335.32	416.81	497.81	498.84	498.25	489.47	484.79	471.53	411.61	392.38	363.5	659.02	461.59	354.43	520.86	664.93	316.91	368.16	440.61	378.31
[truncated: 1,343 more columns]
