# Supplementary material for: Loss of growth homeostasis by genetic decoupling of cell division from biomass growth: implication for size control mechanisms
Source: Mol Syst Biol. 2014 Dec 23;10(12):769. doi: 10.15252/msb.20145513 (PMC4300492; doi:10.15252/msb.20145513)
Supplement: Supplementary file 18 [file msb0010-0769-sd18.zip › msb145513-sup-0017-SourceDataFig1/Transporterless_0pc_Fig1G_sizes_time8.tab]

472.15	384.99	475.66	461.36	456.92	459.15	380.38	427.57	353.8	518.9	545.34	505.88	604.22	478.5	325.55	403.57	449.68	412.31	401.43	527.93	403.3	411.72	483.2	411.75	478.56	476.93	458.93	444.41	514.68	342.29	371.79	400.33	309.71	445.06	535	643.82	435	545.36	408.39	418.4	342.38	396.74	492.67	418.69	474.93	453.95	497.23	500.43	314.5	462.02
[truncated: 1,475 more columns]
