# Supplementary material for: Loss of growth homeostasis by genetic decoupling of cell division from biomass growth: implication for size control mechanisms
Source: Mol Syst Biol. 2014 Dec 23;10(12):769. doi: 10.15252/msb.20145513 (PMC4300492; doi:10.15252/msb.20145513)
Supplement: Supplementary file 18 [file msb0010-0769-sd18.zip › msb145513-sup-0017-SourceDataFig1/Transporterless_0pc_Fig1G_sizes_time9.tab]

450	403.96	370.38	455.67	358.5	492.79	405.4	324.09	375.77	486.41	525.95	354.99	513.01	564.69	489.59	321.74	406.58	409.4	425.31	503.49	403.76	387.8	495.94	431.32	467.04	479.11	594.41	465.12	487.22	505.45	359.29	377.64	412.19	339.45	441.96	455.4	543.52	630.97	537.03	451.6	394.09	352.89	423.84	510	441.87	509.3	456.95	487.65	500.22	353.82
[truncated: 1,573 more columns]
