# Supplementary material for: Loss of growth homeostasis by genetic decoupling of cell division from biomass growth: implication for size control mechanisms
Source: Mol Syst Biol. 2014 Dec 23;10(12):769. doi: 10.15252/msb.20145513 (PMC4300492; doi:10.15252/msb.20145513)
Supplement: Supplementary file 18 [file msb0010-0769-sd18.zip › msb145513-sup-0017-SourceDataFig1/Transporterless_2pc_Fig1F_divRate.tab]

0.032043	0.14441	0.21127	0.095905	0.19611	0.22779	0.25165	0.24632	0.057768	0.14917	0.27264	0.23737	0.17893	0.3197	0.25644	0.14353	0.26361	0.15078	0.17638
0.052574	0.20962	0.2603	0.1397	0.24568	0.30974	0.31768	0.29229	0.15273	0.21914	0.2722	0.33659	0.2591	0.44998	0.30459	0.22675	0.28309	0.20106	0.20597
0.071256	0.2761	0.28701	0.18606	0.28962	0.35651	0.34579	0.29536	0.29504	0.28086	0.263	0.39292	0.33723	0.43222	0.2955	0.29616	0.28519	0.21759	0.2102
0.10487	0.33976	0.29699	0.24772	0.29113	0.35674	0.3327	0.31282	0.39565	0.34803	0.25598	0.40459	0.37389	0.39106	0.30178	0.32818	0.29272	0.2435	0.24917
0.17045	0.34272	0.31342	0.31078	0.31974	0.34697	0.31912	0.3451	0.43144	0.36802	0.25069	0.38543	0.37837	0.38594	0.30434	0.28336	0.31576	0.27726	0.27878
0.23692	0.33439	0.29987	0.30714	0.3197	0.31858	0.2991	0.30213	0.37698	0.35945	0.25379	0.34565	0.36231	0.36132	0.29804	0.35504	0.34181	0.25023	0.29448
0.26093	0.3124	0.26359	0.28566	0.29882	0.27809	0.28172	0.27721	0.2705	0.34145	0.24935	0.30275	0.29164	0.32183	0.35054	0.40254	0.32939	0.22422	0.2786
0.2605	0.26855	0.22402	0.23504	0.29057	0.29849	0.28038	0.25896	0.2554	0.29831	0.24744	0.24783	0.24261	0.28579	0.29664	0.38832	0.303	0.16693	0.22425
0.21867	0.24394	0.18902	0.17036	0.10389	0.2089	0.26334	0.20366	0.22508	0.23934	0.21998	0.19035	0.18445	0.2266	0.3036	0.30695	0.29107	0.13157	0.17745
0.19899	0.17925	0.15106	0.13498	0.11031	0.12179	0.36658	0.17277	0.1812	0.18079	0.17557	0.14751	0.14462	0.15887	-0.37496	0.19316	0.20022	0.10121	0.12562
0.19808	0.11888	0.10809	0.097901	NaN	NaN	0.16848	0.13185	0.14744	0.12827	0.12155	0.12455	0.11253	0.1027	NaN	0.13589	0.090723	0.084306	0.093546
0.15519	0.077617	0.066758	0.068395	NaN	NaN	NaN	0.085698	0.099645	0.07664	0.081896	0.093122	0.075261	0.060547	NaN	0.12673	NaN	0.068228	0.067667
0.14114	0.046078	0.026357	0.048218	NaN	NaN	NaN	0.051611	0.058778	0.039864	0.056293	0.059758	0.045401	0.041118	NaN	0.13662	NaN	0.041882	0.058014
0.093981	0.028692	0.0076197	0.037192	NaN	NaN	NaN	0.02296	0.025406	0.015508	0.040538	0.041151	0.0274	0.028589	NaN	0.12719	NaN	0.030428	0.046867
0.063844	0.015288	0.000508	0.018655	NaN	NaN	NaN	0.014666	0.0095772	0.0052441	0.025901	0.017887	0.020283	0.016588	NaN	0.014088	NaN	0.016715	0.034915
0.055727	0.0052583	-6.3057e-005	0.0079488	NaN	NaN	NaN	0.0067781	0.00022834	0.0028086	0.017422	0.0095637	0.015445	0.010342	NaN	NaN	NaN	0.0074898	0.022128
