# Supplementary material for: Loss of growth homeostasis by genetic decoupling of cell division from biomass growth: implication for size control mechanisms
Source: Mol Syst Biol. 2014 Dec 23;10(12):769. doi: 10.15252/msb.20145513 (PMC4300492; doi:10.15252/msb.20145513)
Supplement: Supplementary file 18 [file msb0010-0769-sd18.zip › msb145513-sup-0017-SourceDataFig1/Transporterless_2pc_Fig1F_sizes_time1.tab]

415.08	399.29	510.71	480.76	418.01	555.27	682.03	529.79	653.12	523.58	397.06	556.34	452.72	586.24	693.01	653.52	768.83	532.48	472.45	659.35	667.29	390.3	391.82	541.95	539.85	670.64	635.96	432.89	796.18	411.83	444.91	715.48	518.62	396.47	593.56	429.5	517.73	416.52	517.73	419.77	450.92	480.44	475.01	459.41	389.81	407.13	676.18	642.57	621.23	527.88
[truncated: 100 more columns]
