# Supplementary material for: Loss of growth homeostasis by genetic decoupling of cell division from biomass growth: implication for size control mechanisms
Source: Mol Syst Biol. 2014 Dec 23;10(12):769. doi: 10.15252/msb.20145513 (PMC4300492; doi:10.15252/msb.20145513)
Supplement: Supplementary file 18 [file msb0010-0769-sd18.zip › msb145513-sup-0017-SourceDataFig1/Transporterless_2pc_Fig1F_sizes_time2.tab]

501.9	517.66	782.21	470.02	592.95	610.21	479.82	424.8	449.59	441.87	434.53	591.88	552.68	457.49	571.37	467.53	554.96	493.93	654.41	600.21	525.1	488.55	706.4	386.71	521.18	495.55	383.94	533.45	738.68	754	578.89	457.37	380.06	442.03	683.27	380.06	680.22	409.44	398.48	652.76	586.71	562.29	681.9	571.87	445.81	461.83	400.06	512.24	659.8	395.79
[truncated: 158 more columns]
