# Supplementary material for: Loss of growth homeostasis by genetic decoupling of cell division from biomass growth: implication for size control mechanisms
Source: Mol Syst Biol. 2014 Dec 23;10(12):769. doi: 10.15252/msb.20145513 (PMC4300492; doi:10.15252/msb.20145513)
Supplement: Supplementary file 18 [file msb0010-0769-sd18.zip › msb145513-sup-0017-SourceDataFig1/Transporterless_2pc_Fig1F_sizes_time3.tab]

547.47	526.01	786.78	489.55	579.17	520.09	427.46	473.42	468.19	709.01	520.32	468.28	482.31	591.03	401.36	388.76	598.27	520.14	623.44	498.49	551.39	429.28	523.46	669.23	638.03	575.29	576.61	505.4	447.35	559.1	527.65	430.92	593.65	787.9	764.66	610.61	520.56	420.59	420.59	695.41	628.29	423.84	483.44	497.42	579.38	655.93	690.51	410	584.86	409.46
[truncated: 211 more columns]
