# Supplementary material for: Loss of growth homeostasis by genetic decoupling of cell division from biomass growth: implication for size control mechanisms
Source: Mol Syst Biol. 2014 Dec 23;10(12):769. doi: 10.15252/msb.20145513 (PMC4300492; doi:10.15252/msb.20145513)
Supplement: Supplementary file 18 [file msb0010-0769-sd18.zip › msb145513-sup-0017-SourceDataFig1/Transporterless_2pc_Fig1F_sizes_time4.tab]

552.66	570.41	550.36	397.85	500.8	685.58	648.8	381.64	629.73	511.84	493.67	477.65	490.2	547.99	498.52	484.38	651.27	600.63	432.66	400.92	628.52	540.29	628.07	624.13	512.94	699.21	572.81	418.75	552.49	740.73	661.98	634.86	403.13	584.25	520.48	382.08	451.51	594.91	542.52	442.16	600.38	750.7	640.1	562.42	386.08	430.49	447.43	705.49	447.43	696.14
[truncated: 242 more columns]
