# Supplementary material for: Loss of growth homeostasis by genetic decoupling of cell division from biomass growth: implication for size control mechanisms
Source: Mol Syst Biol. 2014 Dec 23;10(12):769. doi: 10.15252/msb.20145513 (PMC4300492; doi:10.15252/msb.20145513)
Supplement: Supplementary file 18 [file msb0010-0769-sd18.zip › msb145513-sup-0017-SourceDataFig1/Transporterless_2pc_Fig1F_sizes_time5.tab]

564.19	567.51	550.37	754.71	394.94	507.37	649.4	388.35	517.63	481.58	470.71	519.27	687.3	561.46	515.34	502.35	681.18	600.43	413.94	417.22	617.31	553.75	635.85	392.49	528.09	699.4	606.76	478.7	567.56	754.88	658.9	655.66	384.24	615.95	391.93	455.6	607.61	554.64	393.11	456.27	611.31	726.03	750.4	638.22	562.53	405.46	463.05	458.3	467.24	684.28
[truncated: 255 more columns]
