# Supplementary material for: Loss of growth homeostasis by genetic decoupling of cell division from biomass growth: implication for size control mechanisms
Source: Mol Syst Biol. 2014 Dec 23;10(12):769. doi: 10.15252/msb.20145513 (PMC4300492; doi:10.15252/msb.20145513)
Supplement: Supplementary file 18 [file msb0010-0769-sd18.zip › msb145513-sup-0017-SourceDataFig1/Transporterless_2pc_Fig1F_sizes_time6.tab]

599.71	603.91	567.84	778.31	386.84	509.14	708.36	682.97	388.92	387.94	536.96	499.98	499.82	526.08	380.01	746.04	593.52	526.34	589.51	512.37	705.93	617.84	419.42	402.66	685.69	644.91	565.04	647.83	418.98	533.89	695.42	601.63	455.5	537.87	757.57	672.15	692.36	391.86	601.04	530.09	399.51	453.4	622.05	553.02	386.42	410.03	461.9	616.19	381.79	751.49
[truncated: 286 more columns]
