# Supplementary material for: Loss of growth homeostasis by genetic decoupling of cell division from biomass growth: implication for size control mechanisms
Source: Mol Syst Biol. 2014 Dec 23;10(12):769. doi: 10.15252/msb.20145513 (PMC4300492; doi:10.15252/msb.20145513)
Supplement: Supplementary file 18 [file msb0010-0769-sd18.zip › msb145513-sup-0017-SourceDataFig1/Transporterless_2pc_Fig1F_sizes_time7.tab]

609.31	748.46	591.82	563.24	757.87	397.2	534.11	732.52	596.07	410.25	625.96	384.55	567.78	504.9	495.96	562.91	385.82	758.82	604.59	502.96	549.02	536.65	715.79	617.16	415.84	426.57	636.04	629.13	583.21	628.76	524.86	545.14	620.18	603.16	384.12	421.05	553.17	762.11	654.5	680.05	623.19	544.41	407.19	415.38	463.01	626.37	583.78	389.04	416.22	465.65
[truncated: 291 more columns]
