# Supplementary material for: Loss of growth homeostasis by genetic decoupling of cell division from biomass growth: implication for size control mechanisms
Source: Mol Syst Biol. 2014 Dec 23;10(12):769. doi: 10.15252/msb.20145513 (PMC4300492; doi:10.15252/msb.20145513)
Supplement: Supplementary file 18 [file msb0010-0769-sd18.zip › msb145513-sup-0017-SourceDataFig1/Transporterless_2pc_Fig1F_sizes_time8.tab]

620.07	753.57	606.78	574.71	765.98	412.38	558.36	762.27	597.14	411.44	623.77	398.99	524.21	511.36	496.8	660.79	539.53	393.98	758.41	597.87	522.35	568.47	388.31	541.11	759.19	587.18	422.59	439.16	626.33	566.55	647.28	513.49	381.38	551.52	629.45	612.45	405.15	476.28	544.77	767.34	652.84	694.92	391.71	651.67	422.21	475.44	616.75	584.56	392.12	421.68
[truncated: 301 more columns]
