# Supplementary material for: Loss of growth homeostasis by genetic decoupling of cell division from biomass growth: implication for size control mechanisms
Source: Mol Syst Biol. 2014 Dec 23;10(12):769. doi: 10.15252/msb.20145513 (PMC4300492; doi:10.15252/msb.20145513)
Supplement: Supplementary file 18 [file msb0010-0769-sd18.zip › msb145513-sup-0017-SourceDataFig1/WT_0pc_Fib1B_divRate.tab]

0.077219	NaN	0.168	0.20468	0.18589	0.098596	0.10802	0.21075	0.12938	NaN	0.21027	0.072573	NaN	0.097716	0.087461	0.055122	0.13095	0.11987	0.18874	NaN	0.13191
0.12972	NaN	0.13041	0.27269	0.27378	0.16485	0.16509	0.26725	0.19473	NaN	0.26061	0.13219	NaN	0.16491	0.12763	0.10837	0.1968	0.17618	0.25093	NaN	0.20011
0.17934	NaN	0.18946	0.29716	0.31449	0.25212	0.24128	0.30587	0.25881	NaN	0.30011	0.17519	NaN	0.22334	0.18083	0.16779	0.25694	0.24558	0.28205	0.20345	0.25779
0.15656	NaN	0.078057	0.27086	0.32106	0.31008	0.27382	0.31838	0.30149	NaN	0.31873	0.1806	NaN	0.27619	0.20779	0.24084	0.29518	0.29051	0.31864	0.16127	0.29355
0.18743	NaN	0.15764	0.27043	0.30408	0.31635	0.29252	0.33731	0.31732	NaN	0.33904	0.17235	NaN	0.29957	0.24535	0.28389	0.31304	0.31196	0.31797	0.25427	0.30607
0.25299	0.26957	0.26453	0.27633	0.27507	0.32185	0.29712	0.33975	0.31072	NaN	0.33899	0.19286	NaN	0.30057	0.26797	0.27808	0.31907	0.31523	0.30972	0.28323	0.30442
0.27812	0.43555	0.34222	0.29347	0.25819	0.3102	0.25441	0.33667	0.30959	NaN	0.34229	0.21739	0.26778	0.30935	0.26606	0.30321	0.31701	0.30589	0.31261	0.28455	0.3111
0.33834	0.41593	0.43373	0.30722	0.23522	0.31332	0.2621	0.31785	0.31802	NaN	0.31812	0.24932	0.14562	0.30263	0.27031	0.29561	0.32197	0.28279	0.297	0.29983	0.32194
0.27303	0.39593	0.27645	0.28477	0.23126	0.33271	0.25874	0.28243	0.325	NaN	0.28106	0.26395	0.2471	0.30726	0.26733	0.28288	0.31107	0.28345	0.30774	0.30234	0.31788
0.22869	0.3736	0.19863	0.2401	0.22963	0.31184	0.27648	0.26304	0.30823	NaN	0.27035	0.24929	0.29619	0.30395	0.26808	0.27704	0.29663	0.28265	0.36936	0.29186	0.30439
0.24688	0.33544	0.18382	0.19291	0.21148	0.31153	0.30153	0.23792	0.29436	NaN	0.2388	0.24945	0.28198	0.25416	0.26029	0.24393	0.2829	0.28193	0.18734	0.28551	0.28762
0.21811	0.25056	0.15036	0.15952	0.18419	0.3055	0.27919	0.22766	0.27738	NaN	0.22978	0.237	0.2579	0.21837	0.24202	0.2486	0.26909	0.26631	NaN	0.28628	0.27127
0.22963	0.19653	0.16383	0.1261	0.13323	0.27486	0.2693	0.20205	0.26818	NaN	0.21269	0.20375	0.21007	0.16382	0.22252	0.24129	0.27109	0.25335	NaN	0.28636	0.27116
0.2655	0.14195	0.14704	0.10155	0.096501	0.25186	0.23995	0.16719	0.2495	NaN	0.16787	0.17809	0.15075	0.12245	0.2001	0.2092	0.24846	0.23233	NaN	0.27424	0.24956
0.39263	0.10168	NaN	0.069695	0.058478	0.20737	0.21292	0.13335	0.222	NaN	0.13276	0.14491	0.14483	0.094996	0.17095	0.165	0.22956	0.22725	NaN	0.31568	0.227
NaN	0.072865	NaN	0.044299	0.037782	0.18006	0.18797	0.10359	0.18715	NaN	0.099622	0.097863	0.13476	0.064391	0.14503	0.12153	0.19345	0.22115	NaN	0.36558	0.19044
NaN	0.050028	NaN	0.028797	0.029984	0.16343	0.1532	0.082281	0.15967	NaN	0.078411	0.079227	0.09616	0.042108	0.12454	0.095969	0.15856	0.20271	NaN	NaN	0.15977
NaN	0.032347	NaN	0.021963	0.030975	0.14942	0.12919	0.060017	0.14345	NaN	0.063009	0.06262	0.065979	0.033657	0.11466	0.089376	0.13965	0.18753	NaN	NaN	0.14099
NaN	0.030714	NaN	0.017625	0.034923	0.13365	0.11236	0.050035	0.12322	NaN	0.051646	0.053801	0.038827	0.027367	0.10973	0.090625	0.12403	0.17404	NaN	NaN	0.12475
NaN	0.034779	NaN	0.014724	0.033645	0.12554	0.10858	0.042884	0.11903	NaN	0.04169	0.042858	0.032043	0.027026	0.095573	0.079868	0.12144	0.16563	NaN	NaN	0.12004
