# Supplementary material for: Loss of growth homeostasis by genetic decoupling of cell division from biomass growth: implication for size control mechanisms
Source: Mol Syst Biol. 2014 Dec 23;10(12):769. doi: 10.15252/msb.20145513 (PMC4300492; doi:10.15252/msb.20145513)
Supplement: Supplementary file 18 [file msb0010-0769-sd18.zip › msb145513-sup-0017-SourceDataFig1/WT_0pc_Fib1B_sizes_time1.tab]

396.59	428.24	330.93	337.63	485.13	511.39	397.56	359.71	535.63	422.5	310.2	381.22	430.96	422.98	510.01	424.87	362.09	497.57	489.01	331.18	431.99	485.88	471.2	553.59	600.09	483	458.66	355.76	382.26	591.01	440.4	448.54	318.06	427.42	440.39	394.68	429.88	614.56	461	501.15	464	386.75	442.77	386.08	392.79	493.66	403.15	419.43	627.82	388.86
[truncated: 110 more columns]
