# Supplementary material for: Loss of growth homeostasis by genetic decoupling of cell division from biomass growth: implication for size control mechanisms
Source: Mol Syst Biol. 2014 Dec 23;10(12):769. doi: 10.15252/msb.20145513 (PMC4300492; doi:10.15252/msb.20145513)
Supplement: Supplementary file 18 [file msb0010-0769-sd18.zip › msb145513-sup-0017-SourceDataFig1/WT_0pc_Fib1B_sizes_time2.tab]

470.53	376.7	477.21	413.63	608.33	462.9	466.21	370.63	470.68	466.54	379.22	395.24	452.71	401.67	401.78	359.13	384.67	527.9	515.45	425.07	348.19	372.2	523.97	425.1	444.51	407.12	361.94	390.35	528.14	388.87	437.91	494.62	453.86	348	451.71	437.25	372.62	347.45	497.2	425.96	444.5	577.21	616.25	500.47	487.26	442.02	510.15	382.03	465.76	480.6
[truncated: 230 more columns]
