# Supplementary material for: Loss of growth homeostasis by genetic decoupling of cell division from biomass growth: implication for size control mechanisms
Source: Mol Syst Biol. 2014 Dec 23;10(12):769. doi: 10.15252/msb.20145513 (PMC4300492; doi:10.15252/msb.20145513)
Supplement: Supplementary file 18 [file msb0010-0769-sd18.zip › msb145513-sup-0017-SourceDataFig1/WT_0pc_Fib1B_sizes_time3.tab]

488.08	388.15	380.04	450.82	426.99	470.22	629.14	512.81	467.7	454.46	548.51	367.79	507.7	514.21	459.05	529.6	375.45	349.66	411.3	327.75	454.78	473.39	455.38	426.99	354	467.7	496.09	537.58	418.53	426.77	335.72	392.68	533.21	458.14	427.84	338.37	331.41	472.23	312.37	341.41	438.78	503.4	511.48	406.57	529.82	493.36	387.16	403.77	516.68	376.96
[truncated: 388 more columns]
