# Supplementary material for: Loss of growth homeostasis by genetic decoupling of cell division from biomass growth: implication for size control mechanisms
Source: Mol Syst Biol. 2014 Dec 23;10(12):769. doi: 10.15252/msb.20145513 (PMC4300492; doi:10.15252/msb.20145513)
Supplement: Supplementary file 18 [file msb0010-0769-sd18.zip › msb145513-sup-0017-SourceDataFig1/WT_0pc_Fib1B_sizes_time4.tab]

530.3	427.4	379.65	355.11	399.6	458.78	323.57	427.7	446.57	638.74	407.48	494.25	482.16	454.18	512.74	426.86	343.12	402.68	490.97	482.2	483.33	543.38	451.18	417.78	437.5	334.04	451.87	358.3	368.14	457.99	477.77	431.99	382.45	380.68	457.27	496.85	382.25	537.36	436.44	464.04	380.52	437.26	536	455.46	467.94	355.16	354.68	434.59	319.29	325
[truncated: 590 more columns]
