# Supplementary material for: Loss of growth homeostasis by genetic decoupling of cell division from biomass growth: implication for size control mechanisms
Source: Mol Syst Biol. 2014 Dec 23;10(12):769. doi: 10.15252/msb.20145513 (PMC4300492; doi:10.15252/msb.20145513)
Supplement: Supplementary file 18 [file msb0010-0769-sd18.zip › msb145513-sup-0017-SourceDataFig1/WT_0pc_Fib1B_sizes_time5.tab]

433.17	498.56	404.29	406.28	373.45	469.61	461.18	345.02	470.37	357.72	443.43	371.47	450.25	334.24	634.37	432.5	499.34	504.9	388.61	486.02	409.54	544.95	447.13	396.41	433.2	369.54	500.91	513.2	498.47	374.59	480.21	513.14	494.98	417.1	446	384.77	424.34	452.38	403.5	364.44	460.45	485.63	359.01	351.03	425.49	315.74	415.06	394.7	511.89	513.32
[truncated: 852 more columns]
