# Supplementary material for: Loss of growth homeostasis by genetic decoupling of cell division from biomass growth: implication for size control mechanisms
Source: Mol Syst Biol. 2014 Dec 23;10(12):769. doi: 10.15252/msb.20145513 (PMC4300492; doi:10.15252/msb.20145513)
Supplement: Supplementary file 18 [file msb0010-0769-sd18.zip › msb145513-sup-0017-SourceDataFig1/WT_0pc_Fib1B_sizes_time6.tab]

436.35	531.26	352.4	416.55	418.47	389.41	433.25	467.46	346.63	358.65	440.2	396.81	345.14	464.12	372.23	465.92	358.57	637.33	466.16	487.84	517.82	371.75	518.78	313.03	525.54	463.48	452.92	451.2	384.31	471.37	517.01	472.26	355.8	420.5	519.35	532.29	442.07	429.91	452.56	438.18	436.4	309.69	461.79	434.97	409.73	473.04	487.39	355.68	431.18	353.24
[truncated: 1,179 more columns]
