# Supplementary material for: Loss of growth homeostasis by genetic decoupling of cell division from biomass growth: implication for size control mechanisms
Source: Mol Syst Biol. 2014 Dec 23;10(12):769. doi: 10.15252/msb.20145513 (PMC4300492; doi:10.15252/msb.20145513)
Supplement: Supplementary file 18 [file msb0010-0769-sd18.zip › msb145513-sup-0017-SourceDataFig1/WT_0pc_Fib1B_sizes_time7.tab]

535.91	311.88	390.41	431.86	445.82	337.77	387.34	447.11	473.11	326.42	355.52	436.48	392.41	369.79	474.35	360.92	476.59	434.7	626.43	310.31	463.72	351.31	496.19	538.76	417.15	500.75	328.83	592.03	443.84	479.67	466.75	462.41	374.67	377.29	481.1	537.63	385.39	469.26	392.57	422.93	500.03	603.42	430.26	442.84	467.85	466.41	424.72	329.34	465.64	590.66
[truncated: 1,484 more columns]
