# Supplementary material for: Loss of growth homeostasis by genetic decoupling of cell division from biomass growth: implication for size control mechanisms
Source: Mol Syst Biol. 2014 Dec 23;10(12):769. doi: 10.15252/msb.20145513 (PMC4300492; doi:10.15252/msb.20145513)
Supplement: Supplementary file 18 [file msb0010-0769-sd18.zip › msb145513-sup-0017-SourceDataFig1/WT_0pc_Fib1B_sizes_time8.tab]

545.2	358.3	443.88	433.39	460.03	376.82	384.69	489.58	486.76	369.63	404.13	433.58	407.26	423.12	467.67	405.43	481.52	479.01	634.4	345.06	478.16	373.9	507.81	550.28	507.16	451.53	519.03	365.37	602.26	520.83	483.28	519.04	449.14	373.38	387.81	497.79	531.21	496.85	322.4	472.46	440.48	442.29	490.13	321.57	590.1	467.45	471.15	487.26	519.91	339.95
[truncated: 1,874 more columns]
