# Supplementary material for: Loss of growth homeostasis by genetic decoupling of cell division from biomass growth: implication for size control mechanisms
Source: Mol Syst Biol. 2014 Dec 23;10(12):769. doi: 10.15252/msb.20145513 (PMC4300492; doi:10.15252/msb.20145513)
Supplement: Supplementary file 18 [file msb0010-0769-sd18.zip › msb145513-sup-0017-SourceDataFig1/WT_2pc_Fig1A_sizes_time1.tab]

421.53	510.23	440.02	426.41	586.22	565.64	597.28	449.52	510.02	460.77	459.91	502.74	578.38	405.18	547.65	543.61	535.78	551.74	289.08	515.07	541.91	420.84	512.82	429.08	600.15	588.94	478.36	490.93	466.14	291.31	529.88	457.05	540.95	361.05	530.66	503.92	511.13	483.42	579.29	512.53	571.14	618.68	356.42	628.26	526.99	550.59	626.27	530.43	287.98	445.63
[truncated: 404 more columns]
