# Supplementary material for: Loss of growth homeostasis by genetic decoupling of cell division from biomass growth: implication for size control mechanisms
Source: Mol Syst Biol. 2014 Dec 23;10(12):769. doi: 10.15252/msb.20145513 (PMC4300492; doi:10.15252/msb.20145513)
Supplement: Supplementary file 18 [file msb0010-0769-sd18.zip › msb145513-sup-0017-SourceDataFig1/WT_2pc_Fig1A_sizes_time2.tab]

472.3	542.63	504.57	462.57	566.38	407.18	367.18	392.91	605.5	357.92	442.78	481.67	462.31	430.95	539.75	389.34	499.25	601.78	494.3	491.78	602.42	533.06	520.47	566.47	500.79	411.47	513.92	395.27	552.03	394.86	530.91	481.16	544.93	500.98	466.91	584.95	403.23	388.83	413.54	604.22	443.8	495.12	464.64	455.54	643.74	559.39	462.63	459.25	549.59	339.83
[truncated: 759 more columns]
