# Supplementary material for: Loss of growth homeostasis by genetic decoupling of cell division from biomass growth: implication for size control mechanisms
Source: Mol Syst Biol. 2014 Dec 23;10(12):769. doi: 10.15252/msb.20145513 (PMC4300492; doi:10.15252/msb.20145513)
Supplement: Supplementary file 18 [file msb0010-0769-sd18.zip › msb145513-sup-0017-SourceDataFig1/WT_2pc_Fig1A_sizes_time3.tab]

313.44	438.25	533.29	516.96	504.18	469.63	472.69	424.55	482.07	489.84	447.35	599.2	537.91	352.13	505.14	550.29	478.13	489.31	473.91	418.85	481.33	510.63	433.41	395.31	547.02	470.91	407.82	359.85	525.64	503.44	498.13	502.2	429.71	552.23	511.23	479.58	420.54	523.31	472.53	552.45	494.83	568.02	492.01	622.47	443.45	443.28	505.91	425.89	558.44	544.08
[truncated: 422 more columns]
