# Supplementary material for: Loss of growth homeostasis by genetic decoupling of cell division from biomass growth: implication for size control mechanisms
Source: Mol Syst Biol. 2014 Dec 23;10(12):769. doi: 10.15252/msb.20145513 (PMC4300492; doi:10.15252/msb.20145513)
Supplement: Supplementary file 18 [file msb0010-0769-sd18.zip › msb145513-sup-0017-SourceDataFig1/WT_2pc_Fig1A_sizes_time4.tab]

323.7	459.33	455.94	288.59	259.13	549.24	365.4	567.42	287.47	567.62	521.34	394.78	418.18	561.51	512.75	633.41	458.76	487.12	575.38	508.2	546.27	490.32	363.38	495.95	391.7	552.25	585.89	351.14	503.92	494.57	514.13	627.28	405.22	291.2	479.8	470.18	588.7	519.62	410.27	399.97	253.77	423.74	311.64	582.78	253.78	498.4	441.35	476.3	342.67	440.96
[truncated: 1,569 more columns]
