# Supplementary material for: Loss of growth homeostasis by genetic decoupling of cell division from biomass growth: implication for size control mechanisms
Source: Mol Syst Biol. 2014 Dec 23;10(12):769. doi: 10.15252/msb.20145513 (PMC4300492; doi:10.15252/msb.20145513)
Supplement: Supplementary file 19 [file msb0010-0769-sd19.zip]

Archive with 11 entries (10 files):
- msb145513-sup-0018-SourceDataFig1C/
- msb145513-sup-0018-SourceDataFig1C/README.asv
- msb145513-sup-0018-SourceDataFig1C/README.txt
- msb145513-sup-0018-SourceDataFig1C/WT_Fig1C_0p01_divRate.tab
- msb145513-sup-0018-SourceDataFig1C/WT_Fig1C_0p01_sizes.tab
- msb145513-sup-0018-SourceDataFig1C/WT_Fig1C_0p1_divRate.tab
- msb145513-sup-0018-SourceDataFig1C/WT_Fig1C_0p1_sizes.tab
- msb145513-sup-0018-SourceDataFig1C/WT_Fig1C_0p2_divRate.tab
- msb145513-sup-0018-SourceDataFig1C/WT_Fig1C_0p2_sizes.tab
- msb145513-sup-0018-SourceDataFig1C/WT_Fig1C_2_divRate.tab
- msb145513-sup-0018-SourceDataFig1C/WT_Fig1C_2_sizes.tab
