# Supplementary material for: Loss of growth homeostasis by genetic decoupling of cell division from biomass growth: implication for size control mechanisms
Source: Mol Syst Biol. 2014 Dec 23;10(12):769. doi: 10.15252/msb.20145513 (PMC4300492; doi:10.15252/msb.20145513)
Supplement: Supplementary file 19 [file msb0010-0769-sd19.zip › msb145513-sup-0018-SourceDataFig1C/README.txt]

Each files contains division rates (of different colonies; typically between 20 and 30 colonies) or cell sizes (all colonies lumped together)
of wildtype cells in the indicated glucose concentrations as shown in Figure 1C.
