# Supplementary material for: Loss of growth homeostasis by genetic decoupling of cell division from biomass growth: implication for size control mechanisms
Source: Mol Syst Biol. 2014 Dec 23;10(12):769. doi: 10.15252/msb.20145513 (PMC4300492; doi:10.15252/msb.20145513)
Supplement: Supplementary file 19 [file msb0010-0769-sd19.zip › msb145513-sup-0018-SourceDataFig1C/WT_Fig1C_0p01_divRate.tab]

0.47561	0.37142	0.4454	0.39477	0.45225	NaN	0.44056	NaN	0.44395	0.45495	0.43071	0.4804	0.48168	0.41073	0.44212	0.41671	0.46247	0.49161
