# Supplementary material for: Loss of growth homeostasis by genetic decoupling of cell division from biomass growth: implication for size control mechanisms
Source: Mol Syst Biol. 2014 Dec 23;10(12):769. doi: 10.15252/msb.20145513 (PMC4300492; doi:10.15252/msb.20145513)
Supplement: Supplementary file 19 [file msb0010-0769-sd19.zip › msb145513-sup-0018-SourceDataFig1C/WT_Fig1C_0p1_divRate.tab]

0.51903	0.54896	0.53709	0.5694	0.5134	0.45379	0.49108	NaN	0.47232	0.54796	0.53726	0.54497	0.58008	0.54603	0.53277	0.5475	0.55149	0.53974	0.55561	0.54545	0.51493	0.54543	0.53577
