# Supplementary material for: Loss of growth homeostasis by genetic decoupling of cell division from biomass growth: implication for size control mechanisms
Source: Mol Syst Biol. 2014 Dec 23;10(12):769. doi: 10.15252/msb.20145513 (PMC4300492; doi:10.15252/msb.20145513)
Supplement: Supplementary file 19 [file msb0010-0769-sd19.zip › msb145513-sup-0018-SourceDataFig1C/WT_Fig1C_0p2_divRate.tab]

0.59361	NaN	0.57459	0.57988	0.4747	0.51125	0.40063	NaN	NaN	NaN	0.42507	0.55952	0.6187	0.43899	NaN	NaN	0.47242	0.58105	0.57393	0.58689	NaN	0.57525	0.56743	0.5754	0.5898	0.50966
