# Supplementary material for: Loss of growth homeostasis by genetic decoupling of cell division from biomass growth: implication for size control mechanisms
Source: Mol Syst Biol. 2014 Dec 23;10(12):769. doi: 10.15252/msb.20145513 (PMC4300492; doi:10.15252/msb.20145513)
Supplement: Supplementary file 19 [file msb0010-0769-sd19.zip › msb145513-sup-0018-SourceDataFig1C/WT_Fig1C_0p2_sizes.tab]

587.53	538.34	451.72	571.9	530.12	549.82	676.11	773.52	517.29	760.58	522.39	539.86	461.92	513.68	467.83	465.69	581.84	516.47	397.25	451.91	596.22	545.97	408.13	446.44	463.44	393.98	400.1	440.34	493.87	474.64	557.39	462.12	610.73	489.47	516.59	383.85	512.94	379.25	523.84	496.82	498.41	542.52	514.61	594.35	413.21	480.95	376.45	519.64	428.1	703.14
[truncated: 814 more columns]
