# Supplementary material for: Loss of growth homeostasis by genetic decoupling of cell division from biomass growth: implication for size control mechanisms
Source: Mol Syst Biol. 2014 Dec 23;10(12):769. doi: 10.15252/msb.20145513 (PMC4300492; doi:10.15252/msb.20145513)
Supplement: Supplementary file 19 [file msb0010-0769-sd19.zip › msb145513-sup-0018-SourceDataFig1C/WT_Fig1C_2_sizes.tab]

570.67	425.85	502.47	499.52	508.67	479.05	438.83	478.8	730.23	494.8	433.77	414.23	589.02	634.68	464.27	500.59	429.39	500.3	506.01	515.74	492.06	476.87	444.48	464.44	489.44	410.21	748.85	511.17	519.23	488.1	420.84	417.41	565.71	499.49	511.99	496.89	448.92	597.23	575.53	561.65	489.24	436.22	408.5	486.03	506.97	426.2	519.64	519.61	543.94	514.82
[truncated: 2,844 more columns]
