# Supplementary material for: Loss of growth homeostasis by genetic decoupling of cell division from biomass growth: implication for size control mechanisms
Source: Mol Syst Biol. 2014 Dec 23;10(12):769. doi: 10.15252/msb.20145513 (PMC4300492; doi:10.15252/msb.20145513)
Supplement: Supplementary file 20 [file msb0010-0769-sd20.zip]

Archive with 16 entries (15 files):
- msb145513-sup-0019-SourceDataFig2C/
- msb145513-sup-0019-SourceDataFig2C/Fig2C_2500ngDOX_divRate.tab
- msb145513-sup-0019-SourceDataFig2C/Fig2C_2500ngDOX_time1_sizes.tab
- msb145513-sup-0019-SourceDataFig2C/Fig2C_2500ngDOX_time2_sizes.tab
- msb145513-sup-0019-SourceDataFig2C/Fig2C_2500ngDOX_time3_sizes.tab
- msb145513-sup-0019-SourceDataFig2C/Fig2C_noDOX_divRate.tab
- msb145513-sup-0019-SourceDataFig2C/Fig2C_noDOX_time1_sizes.tab
- msb145513-sup-0019-SourceDataFig2C/Fig2C_noDOX_time2_sizes.tab
- msb145513-sup-0019-SourceDataFig2C/Fig2C_noDOX_time3_sizes.tab
- msb145513-sup-0019-SourceDataFig2C/Fig2C_noDOX_time4_sizes.tab
- msb145513-sup-0019-SourceDataFig2C/Fig2C_noDOX_time5_sizes.tab
- msb145513-sup-0019-SourceDataFig2C/Fig2C_noDOX_time6_sizes.tab
- msb145513-sup-0019-SourceDataFig2C/Fig2C_noDOX_time7_sizes.tab
- msb145513-sup-0019-SourceDataFig2C/Fig2C_noDOX_time8_sizes.tab
- msb145513-sup-0019-SourceDataFig2C/Fig2C_noDOX_time9_sizes.tab
- msb145513-sup-0019-SourceDataFig2C/README.txt
