# Supplementary material for: Loss of growth homeostasis by genetic decoupling of cell division from biomass growth: implication for size control mechanisms
Source: Mol Syst Biol. 2014 Dec 23;10(12):769. doi: 10.15252/msb.20145513 (PMC4300492; doi:10.15252/msb.20145513)
Supplement: Supplementary file 20 [file msb0010-0769-sd20.zip › msb145513-sup-0019-SourceDataFig2C/Fig2C_2500ngDOX_time1_sizes.tab]

460.68	376.79	485.38	453.17	439.53	533.85	453.91	430.89	503.92	571.21	442.18	493.53	513.65	390.63	323.07	478.14	451.61	380.45	428.33	561.86	474.27	358.55	501.77	473.64	486.64	554.31	401.72	463.49	348.77	496.77	559.51	467.75	507.81	501.78	519.86	488.71	349.88	435.91	349.98	512.31	545.43	362.69	524.97	287.53	444.06	465.22
