# Supplementary material for: Loss of growth homeostasis by genetic decoupling of cell division from biomass growth: implication for size control mechanisms
Source: Mol Syst Biol. 2014 Dec 23;10(12):769. doi: 10.15252/msb.20145513 (PMC4300492; doi:10.15252/msb.20145513)
Supplement: Supplementary file 20 [file msb0010-0769-sd20.zip › msb145513-sup-0019-SourceDataFig2C/Fig2C_2500ngDOX_time3_sizes.tab]

474.94	659.15	351.67	477.94	498.04	510.39	506.63	449.21	500.16	449.93	323.87	414.13	279.43	361.82	572.84	707.57	528.42	472.98	224.88	414.03	535.51	310.57	371.23	438.39	523.43	408.75	244.89	228.26	454.33	433.12	439.29	502.57	481.44	303.2	288.08	235.46	422.23	380.23	331.42	302.58	637.17	475.24	208.84	736.89	421.25	277.12	475.59	439.52	426.7	453.66
[truncated: 1,259 more columns]
