# Supplementary material for: Loss of growth homeostasis by genetic decoupling of cell division from biomass growth: implication for size control mechanisms
Source: Mol Syst Biol. 2014 Dec 23;10(12):769. doi: 10.15252/msb.20145513 (PMC4300492; doi:10.15252/msb.20145513)
Supplement: Supplementary file 20 [file msb0010-0769-sd20.zip › msb145513-sup-0019-SourceDataFig2C/Fig2C_noDOX_divRate.tab]

0.27483	0.34823	0.28068	0.36487	0.3409	0.25778	0.20486	0.3402	0.32616	0.30073	0.1606	0.27804	0.31779	0.17891	0.24049	0.32836	0.41601	0.29986	0.22628	0.28376	0.31762	0.28145	0.354	0.36276	0.26595	0.34035	0.32285	0.066793	0.35801	0.28392	0.24711	0.3002	0.2845	0.27355	0.31906	0.28181	0.21651	0.31919	0.23473
0.2851	0.34703	0.26356	0.34028	0.33756	0.29788	0.24343	0.36896	0.32058	0.30951	0.1651	0.25401	0.3154	0.24695	0.24576	0.34521	0.46759	0.30199	0.2161	0.24935	0.306	0.29899	0.30142	0.35427	0.24405	0.34266	0.29908	0.12074	0.34294	0.18249	0.2592	0.30636	0.2537	0.2899	0.32989	0.27826	0.23822	0.33012	0.21632
0.23024	0.32972	0.28498	0.32408	0.33481	0.32302	0.26775	0.38559	0.31078	0.31389	0.16771	0.24618	0.31117	0.28486	0.25439	0.3355	0.4683	0.32047	0.2331	0.22186	0.33048	0.27468	0.27323	0.34367	0.2103	0.31086	0.31148	0.16002	0.34658	0.17151	0.26108	0.31161	0.22745	0.29637	0.3211	0.2659	0.24397	0.31084	0.20028
NaN	0.31899	0.32129	0.33546	0.29145	0.25392	0.271	0.33304	0.28672	0.3056	0.13711	0.28995	0.35039	0.33607	0.21702	0.36233	NaN	0.30116	0.21465	0.21391	NaN	0.25625	0.26286	0.28352	0.20407	0.27168	0.30512	0.15784	0.32462	0.2667	0.22984	0.32374	0.26207	0.25737	NaN	0.21739	0.22644	0.28768	0.17056
NaN	0.31877	0.31292	0.34159	0.26304	0.23213	0.24713	0.2691	0.26228	0.30053	0.16239	0.88153	0.87907	0.34185	0.16875	0.32237	NaN	0.2198	0.18859	0.1447	NaN	0.21793	0.24275	0.21392	0.2024	0.24368	0.2191	0.17404	0.23144	0.27875	0.17758	0.26704	NaN	0.16231	NaN	0.13588	0.18845	0.25987	0.12001
NaN	0.29674	0.29059	0.32228	0.25492	0.21676	0.23874	0.24457	0.21496	0.29606	0.16988	NaN	NaN	NaN	0.11682	0.24689	NaN	0.1078	0.14413	0.071212	NaN	0.13149	0.1674	0.1457	0.15536	0.1382	0.15865	0.21694	0.10042	0.17275	0.1165	0.15502	NaN	0.083935	NaN	0.046729	0.11578	0.16086	0.064694
NaN	0.23909	0.23068	0.28496	0.20229	0.16948	0.18818	0.21734	NaN	0.28515	0.14701	NaN	NaN	NaN	0.10242	0.20464	NaN	0.055395	0.10548	0.047113	NaN	0.07096	0.10969	0.094155	0.10182	0.074461	0.093261	0.21074	0.034863	0.11948	0.056343	0.066787	NaN	0.038572	NaN	0.011532	0.047141	0.08062	0.026227
NaN	0.20121	0.20944	0.24237	0.17987	0.14012	0.15636	0.17433	NaN	0.28358	0.12377	NaN	NaN	NaN	0.1124	0.21249	NaN	0.060877	0.12509	0.052474	NaN	0.04006	0.088861	0.078156	0.12455	0.057135	0.056896	0.15283	0.026221	0.12232	0.038565	0.042786	NaN	0.02324	NaN	0.019295	0.098288	0.08684	0.008211
NaN	0.17173	0.18175	0.21562	0.16008	0.12518	0.14521	0.16394	NaN	0.25424	0.13276	NaN	NaN	NaN	0.08939	0.22236	NaN	0.061973	0.15276	0.054733	NaN	0.04005	0.082065	0.061444	0.12009	0.06484	0.031943	0.098486	0.035119	0.060668	0.039967	0.041921	NaN	0.017955	NaN	0.020828	0.083444	0.074939	0.0062258
