# Supplementary material for: Loss of growth homeostasis by genetic decoupling of cell division from biomass growth: implication for size control mechanisms
Source: Mol Syst Biol. 2014 Dec 23;10(12):769. doi: 10.15252/msb.20145513 (PMC4300492; doi:10.15252/msb.20145513)
Supplement: Supplementary file 20 [file msb0010-0769-sd20.zip › msb145513-sup-0019-SourceDataFig2C/Fig2C_noDOX_time1_sizes.tab]

437.55	412.63	437.39	434.02	519.99	436.15	521.38	430.42	490.39	471.71	321.92	294.48	358.48	430.7	385.44	286.62	552.03	563.47	373.26	390.07	350.01	314.53	418.62	527.16	413.75	467.97	526.35	383.98	422.98	383.98	474.43	459.48	484.24	432.2	387.97	313.78	470.37	369.72	418.22	405.5	447.79	352.77	508.58	386.25	575.28	409.79	224.1	524.6	425.2	332.73
[truncated: 378 more columns]
