# Supplementary material for: Loss of growth homeostasis by genetic decoupling of cell division from biomass growth: implication for size control mechanisms
Source: Mol Syst Biol. 2014 Dec 23;10(12):769. doi: 10.15252/msb.20145513 (PMC4300492; doi:10.15252/msb.20145513)
Supplement: Supplementary file 20 [file msb0010-0769-sd20.zip › msb145513-sup-0019-SourceDataFig2C/Fig2C_noDOX_time2_sizes.tab]

377.36	231.14	169.97	388.26	547.62	390.06	444.71	407.64	429.32	426.1	452.1	469.95	536.39	382.36	415.73	520.25	475.7	527.79	393.36	344.86	425.05	382.39	325.17	309.73	346.53	493.51	561.95	445.1	320.05	353.86	468.34	247.72	380.89	382.59	401.39	544.31	327.76	392.32	464.58	446.38	404.96	455.25	482.03	370.31	502.03	420.66	423.8	415.7	434.71	377.74
[truncated: 610 more columns]
