# Supplementary material for: Loss of growth homeostasis by genetic decoupling of cell division from biomass growth: implication for size control mechanisms
Source: Mol Syst Biol. 2014 Dec 23;10(12):769. doi: 10.15252/msb.20145513 (PMC4300492; doi:10.15252/msb.20145513)
Supplement: Supplementary file 20 [file msb0010-0769-sd20.zip › msb145513-sup-0019-SourceDataFig2C/Fig2C_noDOX_time3_sizes.tab]

350.58	380.67	375.16	282.67	424.12	172.99	475.13	408.19	183.5	410.9	468.66	413.9	450.49	427.93	381.37	231.19	437.62	226.08	364.83	388.91	392.56	505.42	381.89	183.71	374.29	304.59	368.14	448.79	423.83	391.59	504.06	383.6	190.34	168.26	291.42	245.34	424.39	401.62	389.65	378.67	288.94	344.65	330.05	515.04	426.5	415.64	418.01	325.33	431.89	382.07
[truncated: 1,012 more columns]
