# Supplementary material for: Loss of growth homeostasis by genetic decoupling of cell division from biomass growth: implication for size control mechanisms
Source: Mol Syst Biol. 2014 Dec 23;10(12):769. doi: 10.15252/msb.20145513 (PMC4300492; doi:10.15252/msb.20145513)
Supplement: Supplementary file 20 [file msb0010-0769-sd20.zip › msb145513-sup-0019-SourceDataFig2C/Fig2C_noDOX_time4_sizes.tab]

204.27	217.66	379.29	213.29	325.81	452.84	408.88	407.38	437.19	359.53	444.69	432.66	373.93	472.98	461.05	456.36	397.31	401.9	396.95	277.89	440.93	232.73	484.72	446.29	168.16	466.49	369.75	435.6	461.76	301.84	437.68	314.09	389.25	398.27	353.67	484.32	395.35	384.38	273.45	478.88	442.68	441.36	297.38	370.66	345.7	418.51	301.94	413.92	491.45	507.68
[truncated: 1,601 more columns]
