# Supplementary material for: Loss of growth homeostasis by genetic decoupling of cell division from biomass growth: implication for size control mechanisms
Source: Mol Syst Biol. 2014 Dec 23;10(12):769. doi: 10.15252/msb.20145513 (PMC4300492; doi:10.15252/msb.20145513)
Supplement: Supplementary file 20 [file msb0010-0769-sd20.zip › msb145513-sup-0019-SourceDataFig2C/Fig2C_noDOX_time6_sizes.tab]

223.08	421.72	272.68	442.94	378.68	454.34	164.72	408.96	265.68	245.12	420.42	388.79	518.74	417.85	267.45	406.15	304.17	159.71	418.42	391.08	352.2	278.29	260.09	452	276.01	410.54	400.16	394.45	394.34	312.42	474.33	260.04	435.78	390.03	387.84	220.76	264.36	344.26	332.17	371	470.43	389.25	595.89	526.8	414.31	240.55	356.13	416.11	370.32	366.29
[truncated: 3,241 more columns]
