# Supplementary material for: Loss of growth homeostasis by genetic decoupling of cell division from biomass growth: implication for size control mechanisms
Source: Mol Syst Biol. 2014 Dec 23;10(12):769. doi: 10.15252/msb.20145513 (PMC4300492; doi:10.15252/msb.20145513)
Supplement: Supplementary file 20 [file msb0010-0769-sd20.zip › msb145513-sup-0019-SourceDataFig2C/Fig2C_noDOX_time7_sizes.tab]

212.37	440.05	391.61	288.94	168.9	454.6	305.77	377.58	477.33	160.19	426.34	253.63	295.37	269.34	365.22	330.57	409.36	398.71	501.21	426.81	334.89	407.44	332.25	393.79	347.2	212.94	429.06	415.82	403.45	332.5	333.25	366.51	441.96	268.67	292.29	225.53	426.35	458.46	434.98	173.99	382.2	394.45	232.61	419.4	332.18	448.07	387.84	397.36	338.67	407.02
[truncated: 4,589 more columns]
