# Supplementary material for: Loss of growth homeostasis by genetic decoupling of cell division from biomass growth: implication for size control mechanisms
Source: Mol Syst Biol. 2014 Dec 23;10(12):769. doi: 10.15252/msb.20145513 (PMC4300492; doi:10.15252/msb.20145513)
Supplement: Supplementary file 20 [file msb0010-0769-sd20.zip › msb145513-sup-0019-SourceDataFig2C/README.txt]

contains source data for figure 2C.

DOX levels are indicated in the filename.

files ending with divRate contain the division rate of different colonies over time. Rows = timepoints, columns = different colonies.
Files ending with sizes.tab contain cell sizes for the different timepoints.


Division rate was calculated as:
From the movies colony size was measured and used as a proxy for division rate. 
Division rate was calculated by applying a linear fit to the log2 values of colony size over time (polyfit function in matlab, with degree 1). 
To obtain division rate over time, a sliding window was used of length 5 hours and the fit was applied. 
In each step, the window was shifted by one hour. 
In order to allow the cells to adjust to the new media conditions after the washing step, we start measuring at 5 hours. 
For example, the first data point is division rate in time window 5 to 10 hours, the second in window 6 to 11 hour, etc 
