# Supplementary material for: Loss of growth homeostasis by genetic decoupling of cell division from biomass growth: implication for size control mechanisms
Source: Mol Syst Biol. 2014 Dec 23;10(12):769. doi: 10.15252/msb.20145513 (PMC4300492; doi:10.15252/msb.20145513)
Supplement: Supplementary file 21 [file msb0010-0769-sd21.zip]

Archive with 11 entries (10 files):
- msb145513-sup-0020-SourceDataFig3/
- msb145513-sup-0020-SourceDataFig3/Fig3B_withSensors_0glu.tab
- msb145513-sup-0020-SourceDataFig3/Fig3B_withSensors_0p01glu.tab
- msb145513-sup-0020-SourceDataFig3/Fig3B_withSensors_0p1glu.tab
- msb145513-sup-0020-SourceDataFig3/Fig3B_withSensors_0p2glu.tab
- msb145513-sup-0020-SourceDataFig3/Fig3B_withSensors_2glu.tab
- msb145513-sup-0020-SourceDataFig3/Fig3D_noSensors_0glu.tab
- msb145513-sup-0020-SourceDataFig3/Fig3D_noSensors_0p01glu.tab
- msb145513-sup-0020-SourceDataFig3/Fig3D_noSensors_0p1glu.tab
- msb145513-sup-0020-SourceDataFig3/Fig3D_noSensors_2glu.tab
- msb145513-sup-0020-SourceDataFig3/README.txt
