# Supplementary material for: Loss of growth homeostasis by genetic decoupling of cell division from biomass growth: implication for size control mechanisms
Source: Mol Syst Biol. 2014 Dec 23;10(12):769. doi: 10.15252/msb.20145513 (PMC4300492; doi:10.15252/msb.20145513)
Supplement: Supplementary file 21 [file msb0010-0769-sd21.zip › msb145513-sup-0020-SourceDataFig3/Fig3B_withSensors_0glu.tab]

0.072954	0.087617	NaN	0.20755	NaN	0.21168	0.21634	0.40822	0.051654	NaN	0.21601	0.22654	0.18669	0.16283	0.2259	0.17794	0.32986	0.21371	NaN	0.15672	0.021203	0.21964	0.20536
0.06883	0.13232	NaN	0.23513	NaN	0.27091	0.23457	0.1712	0.097808	0.08825	0.30649	0.2759	0.26426	0.26201	0.27528	0.25871	0.3305	0.2772	NaN	0.21654	0.044247	0.27896	0.29719
0.097779	0.20133	0.48937	0.22943	0.14257	0.31079	0.29259	0.14734	0.14459	0.079358	0.37152	0.28557	0.32838	0.32622	0.34324	0.32076	0.32241	0.31165	NaN	0.22317	0.066186	0.27351	0.35337
0.15392	0.26879	0.20632	0.27099	0.18519	0.32342	0.32083	0.16246	0.19003	0.18875	0.38264	0.3035	0.36313	0.35549	0.38067	0.33858	0.34038	0.33654	0.30485	0.24097	0.13362	0.27499	0.35378
0.21559	0.30955	0.14801	0.32168	0.18874	0.34827	0.34965	0.15106	0.22463	0.21517	0.39305	0.32644	0.39818	0.37241	0.39103	0.38883	0.33549	0.35994	0.26944	0.26474	0.20667	0.28741	0.35705
0.27158	0.32897	0.15794	0.35244	0.18813	0.3573	0.37168	0.17974	0.23901	0.24248	0.39266	0.34074	0.40183	0.35811	0.39335	0.41024	0.34019	0.37793	0.2239	0.27985	0.283	0.29919	0.36101
0.30048	0.33376	0.18685	0.37952	0.19027	0.3517	0.37174	0.21059	0.25198	0.26618	0.35463	0.38022	0.40244	0.35633	0.37523	0.40379	0.36959	0.36966	0.23158	0.30781	0.33555	0.31814	0.36492
0.31456	0.30987	0.19035	0.37924	0.19281	0.34681	0.39741	0.215	0.27043	0.22528	0.39004	0.405	0.38279	0.38498	0.36479	0.39252	0.37349	0.35393	0.2277	0.33939	0.32759	0.33545	0.37161
0.31488	0.3115	0.19949	0.33925	0.19366	0.32068	0.40828	0.24003	0.28842	0.18936	0.5852	0.59684	0.33586	0.36151	0.34653	0.35435	0.3874	0.3274	0.22843	0.34622	0.32315	0.33975	0.35245
0.30574	0.30537	0.19984	0.3268	0.20929	0.30667	0.412	0.24809	0.29072	0.16212	NaN	NaN	0.31408	NaN	0.31541	0.32311	0.42109	0.30282	0.25303	0.32939	0.29975	0.33176	0.32115
0.28522	0.2828	0.20698	0.32177	0.23838	0.3182	0.44021	0.29326	0.28388	0.18209	NaN	NaN	0.27821	NaN	0.28855	0.30465	0.43294	0.30588	0.25955	0.30988	0.26505	0.34204	0.28608
0.24524	0.33207	0.22763	0.3179	0.27031	0.29425	0.56035	0.28406	0.26499	0.20438	NaN	NaN	0.27354	NaN	0.27465	0.295	0.40567	0.28029	0.25721	0.27325	0.23611	0.32159	0.26453
0.19166	0.31264	0.26223	0.311	0.29588	0.32788	NaN	0.26815	0.23633	0.20209	NaN	NaN	0.27058	NaN	0.25119	0.28652	NaN	0.27647	0.25381	0.23281	0.20461	0.24328	0.23842
0.14185	NaN	0.27419	0.28871	0.2941	0.58668	NaN	0.25493	0.24418	0.1735	NaN	NaN	0.22994	NaN	0.28555	0.27946	NaN	0.32727	0.24042	0.2071	0.19241	NaN	0.22088
0.11076	NaN	0.26044	0.26658	0.26989	NaN	NaN	0.23888	0.22131	0.13399	NaN	NaN	0.18789	NaN	NaN	0.27008	NaN	NaN	0.23445	0.17394	0.18178	NaN	0.20553
0.088065	NaN	0.23583	0.2561	0.25435	NaN	NaN	0.22985	NaN	0.11329	NaN	NaN	0.13777	NaN	NaN	0.24357	NaN	NaN	0.22536	0.15179	0.16734	NaN	0.19617
0.086245	NaN	0.21444	0.23745	0.23587	NaN	NaN	0.21538	NaN	0.10593	NaN	NaN	0.1051	NaN	NaN	0.22339	NaN	NaN	0.20502	0.1312	0.14509	NaN	0.20031
0.084288	NaN	0.20311	0.22331	0.22463	NaN	NaN	0.23556	NaN	0.11275	NaN	NaN	0.09103	NaN	NaN	0.21952	NaN	NaN	0.19475	0.11177	0.13353	NaN	0.19035
0.07145	NaN	0.18564	0.21033	0.23103	NaN	NaN	NaN	NaN	0.11146	NaN	NaN	0.076269	NaN	NaN	0.2014	NaN	NaN	0.20094	0.10326	0.1347	NaN	0.17757
