# Supplementary material for: Loss of growth homeostasis by genetic decoupling of cell division from biomass growth: implication for size control mechanisms
Source: Mol Syst Biol. 2014 Dec 23;10(12):769. doi: 10.15252/msb.20145513 (PMC4300492; doi:10.15252/msb.20145513)
Supplement: Supplementary file 21 [file msb0010-0769-sd21.zip › msb145513-sup-0020-SourceDataFig3/Fig3B_withSensors_0p01glu.tab]

0.44017	0.42063	0.29838	0.30582	0.1311	0.3899	0.29753	0.20489	0.40236	0.25186	0.463	0.33563	0.30433	0.44556	0.26969	0.28297	NaN	NaN	0.35286	0.25061	0.29872	NaN	0.27808
0.47725	0.33329	0.32467	0.31889	0.20287	0.39008	0.4027	0.20703	0.42885	0.30921	0.44325	0.41615	0.34241	0.46103	0.31634	0.31234	NaN	NaN	0.40045	0.3069	0.35369	0.43625	0.34238
0.48133	0.3239	0.34841	0.34869	0.24752	0.3662	0.44554	0.20858	0.43113	0.31184	0.39967	0.47562	0.37653	0.46426	0.34931	0.32859	NaN	NaN	0.39626	0.38219	0.37357	0.2298	0.37784
0.45874	0.33103	0.36476	0.36866	0.28516	0.37333	0.44301	0.22988	0.38291	0.33493	0.36536	0.48974	0.39113	0.43869	0.37305	0.36011	NaN	NaN	0.42442	0.43692	0.37925	0.27776	0.42374
0.42664	0.33814	0.37858	0.36729	0.28879	0.41087	0.41584	0.28615	0.34486	0.40142	0.37491	0.45907	0.38025	0.39665	0.39138	0.38262	NaN	NaN	0.42352	0.47788	0.38797	0.28028	0.44679
0.3847	0.35009	0.38903	0.35991	0.29756	0.41593	0.38122	0.32238	0.31231	0.43381	0.36073	0.41597	0.36184	0.36994	0.39494	0.38949	0.36691	NaN	0.39702	0.45029	0.40669	0.31378	0.45411
0.37057	0.35524	0.38546	0.34887	0.32078	0.397	0.37631	0.35349	0.27817	0.45415	0.36005	0.3747	0.32751	0.3492	0.37039	0.3995	0.35496	NaN	0.39289	0.40163	0.39627	0.33754	0.43687
0.35805	0.34961	0.38044	0.35668	0.2885	0.36831	0.38646	0.36208	0.27782	0.45378	0.34873	0.37289	0.30389	0.33388	0.33119	0.40039	0.32941	0.25697	0.36845	0.34771	0.3885	0.36679	0.40535
0.34931	0.33178	0.37683	0.35766	0.26171	0.33321	0.38513	0.34746	0.27903	0.40714	0.34331	0.37961	0.28696	0.31936	0.31548	0.31448	0.32094	0.29381	0.36643	0.34342	0.37862	0.37614	0.39315
0.33932	0.31771	0.37809	0.36059	0.25253	0.32885	0.37667	0.33674	0.28121	0.3963	0.33212	0.37868	0.26355	0.30205	0.30172	NaN	0.30872	0.30391	0.36554	0.34209	0.37671	0.36666	0.37229
0.32301	0.29888	0.36319	0.34315	0.22802	0.31982	0.37926	0.33393	0.18523	0.41796	0.31771	0.3616	0.2499	0.27589	0.30831	NaN	0.28487	0.29741	0.35714	0.34312	0.36543	0.36115	0.34108
0.32042	0.27561	0.33518	0.33093	0.23537	0.30167	0.34731	0.30687	NaN	NaN	0.31143	0.35505	0.22535	0.26646	0.30835	NaN	0.26492	0.29996	0.33745	0.33237	0.3346	0.35204	0.32563
0.32305	0.26515	0.30796	0.31363	0.23701	0.27863	0.35733	0.33423	NaN	NaN	0.30413	0.33717	0.22914	0.25014	0.30905	NaN	0.24142	0.29605	0.32488	0.31666	0.31021	0.34452	0.31568
0.33037	0.25079	0.28767	0.31092	0.21625	0.25825	0.36386	0.30537	NaN	NaN	0.3037	0.3101	0.23085	0.2155	0.30306	NaN	0.22434	0.27769	0.31568	0.30629	0.28969	0.3335	0.31631
0.33547	0.22733	0.2735	0.30745	0.15801	0.24054	NaN	NaN	NaN	NaN	0.30718	0.29819	0.2171	0.15656	0.26617	NaN	0.20018	0.26017	0.3011	0.30203	0.27455	0.30834	0.31523
0.30524	0.20686	0.26845	0.29816	0.12464	0.21694	NaN	NaN	NaN	NaN	0.2813	NaN	0.20609	NaN	NaN	NaN	0.17443	0.23578	0.31602	0.28786	0.26959	0.28744	0.31051
NaN	NaN	0.24657	0.28979	NaN	0.19744	NaN	NaN	NaN	NaN	0.22507	NaN	0.18498	NaN	NaN	NaN	0.14319	0.21143	0.40023	0.26847	0.24593	0.26082	0.2976
NaN	NaN	0.21992	0.27058	NaN	0.17459	NaN	NaN	NaN	NaN	NaN	NaN	0.17943	NaN	NaN	NaN	0.12565	0.20091	NaN	0.24741	0.21889	0.23504	0.28699
NaN	NaN	0.19682	0.24757	NaN	0.1517	NaN	NaN	NaN	NaN	NaN	NaN	0.17076	NaN	NaN	NaN	0.11032	0.18651	NaN	0.2276	0.19408	0.21642	0.26949
