# Supplementary material for: Loss of growth homeostasis by genetic decoupling of cell division from biomass growth: implication for size control mechanisms
Source: Mol Syst Biol. 2014 Dec 23;10(12):769. doi: 10.15252/msb.20145513 (PMC4300492; doi:10.15252/msb.20145513)
Supplement: Supplementary file 21 [file msb0010-0769-sd21.zip › msb145513-sup-0020-SourceDataFig3/Fig3B_withSensors_0p1glu.tab]

0.47726	0.39585	0.28904	NaN	0.52348	0.34894	0.25557	0.38355	0.50009	0.35694	0.47049	0.5143	0.51843	0.38854	0.51103	0.5341	0.34384	0.50489	0.40601	0.41529	0.43339	0.38415	NaN	0.31229	0.34355	0.30606
0.49831	0.38774	0.36179	0.46076	0.54307	0.39264	0.32499	0.40705	0.47821	0.3679	0.50506	0.5255	0.52943	0.3989	0.53354	0.48538	0.43484	0.48516	0.46065	0.44541	0.48799	0.43569	NaN	0.34459	0.37705	0.40918
0.52018	0.40082	0.4347	0.43336	0.55768	0.40713	0.37027	0.4081	0.45406	0.34373	0.51392	0.51904	0.52481	0.42698	0.53176	0.49075	0.47786	0.49525	0.49353	0.47218	0.51327	0.44586	NaN	0.35012	0.42494	0.4072
0.52643	0.40427	0.48886	0.48193	0.55816	0.42586	0.37998	0.41971	0.4762	0.33462	0.51871	0.52473	0.52071	0.4691	0.5359	0.4848	0.46748	0.49951	0.52756	0.47966	0.50341	0.45151	NaN	0.33329	0.46314	0.40771
0.50929	0.41112	0.50692	0.47989	0.56159	0.45641	0.41254	0.45773	0.47974	0.33662	0.516	0.52491	0.52613	0.49558	0.52027	0.49459	0.47273	0.52587	0.53387	0.48616	0.49924	0.43509	NaN	0.34565	0.49708	0.42275
0.48191	0.43963	0.50966	0.49396	0.57543	0.49828	0.4582	0.50609	0.49258	0.33306	0.51464	0.53459	0.52554	0.54005	0.51051	0.51055	0.4633	0.54313	0.53294	0.48978	0.49276	0.43526	NaN	0.37203	0.50644	0.43982
0.45625	0.46556	0.52952	0.50063	0.5685	0.53037	0.4963	0.52392	0.50079	0.33965	0.52373	0.52967	0.52137	0.5721	0.51218	0.51285	0.46596	0.54073	0.5322	0.48564	0.50728	0.4335	0.45188	0.38746	0.48686	0.48511
0.4321	0.4755	0.54551	0.49964	0.55176	0.54426	0.52307	0.53444	0.51561	0.35296	0.52305	0.52816	0.56098	0.58197	0.50987	0.51867	0.47792	0.52608	0.51693	0.49945	0.51255	0.43838	0.50069	0.47826	0.49764	0.50661
0.4264	0.47126	0.55217	0.50605	0.53358	0.5581	0.53759	0.53321	0.52124	0.36146	0.52564	0.51782	NaN	NaN	0.49071	0.51466	0.47625	0.50308	0.51354	0.50926	0.51568	0.44842	0.4938	0.50703	0.51858	0.50782
0.45696	0.46808	0.5496	0.50227	0.5065	0.53801	0.53125	0.53173	0.50976	0.38912	0.51282	0.50349	NaN	NaN	0.46896	0.49475	0.49419	0.47561	0.52149	0.50279	0.51178	0.61292	0.49473	NaN	NaN	0.49113
0.53464	0.45171	0.55465	0.5183	0.50114	0.52424	0.53551	0.52217	0.5065	0.40586	0.49021	0.50287	NaN	NaN	0.44877	0.46538	0.49271	0.44666	0.52863	0.50541	0.51711	NaN	0.49161	NaN	NaN	0.46053
NaN	0.45182	0.56251	0.54765	0.50408	0.55239	0.62477	0.50235	0.49124	0.42955	0.47265	0.5092	NaN	NaN	0.43393	0.43612	0.4898	0.43201	0.54687	0.50445	0.507	NaN	0.48562	NaN	NaN	0.45091
