# Supplementary material for: Loss of growth homeostasis by genetic decoupling of cell division from biomass growth: implication for size control mechanisms
Source: Mol Syst Biol. 2014 Dec 23;10(12):769. doi: 10.15252/msb.20145513 (PMC4300492; doi:10.15252/msb.20145513)
Supplement: Supplementary file 21 [file msb0010-0769-sd21.zip › msb145513-sup-0020-SourceDataFig3/Fig3B_withSensors_0p2glu.tab]

0.43099	0.019362	0.52072	0.36525	0.46366	0.45763	0.38192	0.41539	0.54291	0.52683	0.52634	0.56012	0.53261	0.45946	0.29726	0.44281	0.52713	NaN	0.33593	0.50573	0.422	0.36387	0.52449	0.46144	NaN	0.43501	0.55545	0.3947	0.56268	0.52047	0.4614	0.3148	0.46375	0.30606	0.5784	0.34163	NaN	0.45071	0.45034	0.53129	0.44005	0.49177
0.46036	0.054685	0.51324	0.39121	0.48104	0.42726	0.41422	0.39847	0.53167	0.52674	0.51458	0.56657	0.5447	0.50792	0.33801	0.42836	0.50344	NaN	0.3515	0.50329	0.43265	0.41164	0.52699	0.50369	0.37602	0.47387	0.56566	0.4408	0.54513	0.52214	0.47414	0.32273	0.45237	0.35296	0.51815	0.35306	NaN	0.46507	0.47097	0.54305	0.48637	0.43601
0.46559	0.11781	0.53075	0.41537	0.50588	0.3924	0.44943	0.39377	0.51153	0.52812	0.50462	0.57794	0.58268	0.53211	0.35864	0.44224	0.4938	NaN	0.32489	0.49547	0.44041	0.42927	0.50367	0.52755	0.40939	0.50407	0.57332	0.4492	0.4779	0.51803	0.4917	0.3458	0.45299	0.42624	0.45563	0.35951	NaN	0.47283	0.49272	0.54122	0.48148	0.42507
0.47113	0.17829	0.54384	0.44442	0.48637	0.37464	0.4718	0.39304	0.51165	0.53293	0.48439	0.58757	0.59422	0.54853	0.36836	0.44961	0.5051	0.36039	0.3215	0.49213	0.442	0.4102	0.47805	0.53464	0.4281	0.51851	0.553	0.43864	0.43441	0.51953	0.48432	0.35577	0.44947	0.47432	0.43604	0.37653	0.42887	0.48585	0.49092	0.51866	0.47274	0.41981
0.45737	0.23783	0.51343	0.49324	0.46203	0.37292	0.4755	0.41953	0.5212	0.52457	0.47688	0.53417	0.73649	0.55607	0.37557	0.44175	0.50916	0.50749	0.32112	0.48899	0.43966	0.3998	0.47499	0.5352	0.4432	0.52625	0.54335	0.42379	0.43091	0.50649	0.49456	0.36657	0.45946	0.51287	0.42245	0.38259	0.47721	0.43987	0.47692	0.48939	0.47908	0.41536
0.43329	0.2704	0.49124	0.53119	0.43442	0.37934	0.45579	0.43131	0.52643	0.52223	0.4789	0.57927	NaN	0.45617	0.37677	0.44142	0.51169	0.50493	0.32741	0.45551	0.44163	0.39075	0.48011	0.53071	0.44422	0.52073	0.50537	0.41553	0.40992	0.50589	0.46931	0.38928	0.44086	0.52949	0.41284	0.39737	0.41543	0.48889	0.48865	0.46672	0.45406	0.43326
0.41981	0.32553	0.44486	0.5609	0.41136	0.39709	0.43491	0.44124	0.5148	0.51556	0.47128	NaN	NaN	0.50403	0.39987	0.44574	0.53576	0.47471	0.3315	0.42767	0.43234	0.43145	0.48989	0.52404	0.46192	0.53175	NaN	0.42203	0.37207	0.50383	NaN	0.39743	0.44888	0.50656	0.40022	0.3902	0.4055	0.6854	0.49623	0.44173	0.44025	0.42544
0.41535	0.37362	0.4021	0.59586	0.41917	0.41225	0.42434	0.4376	0.49244	0.51043	0.46414	NaN	NaN	NaN	0.41196	0.45445	NaN	0.47043	0.32376	0.4222	0.44878	0.45459	0.49278	0.5304	0.46485	0.51453	NaN	0.44691	0.48978	0.47091	NaN	0.57912	0.42919	0.48521	0.38854	0.38152	0.40541	NaN	0.52945	0.40104	0.42982	0.40561
0.43261	0.40075	0.41504	0.63072	0.41175	0.40073	0.41533	0.37925	0.46893	0.48952	0.44958	NaN	NaN	NaN	0.40577	0.47739	NaN	0.47168	0.31929	0.40813	0.52337	0.46655	0.50267	0.49908	0.46709	0.64435	NaN	NaN	NaN	0.49706	NaN	NaN	NaN	0.46185	0.38339	0.36862	0.38838	NaN	0.60919	0.35367	0.39838	0.3591
0.43978	0.43027	NaN	NaN	0.39073	0.5663	0.39409	0.33259	0.43621	0.4586	0.43246	NaN	NaN	NaN	0.39437	0.48565	NaN	0.47289	0.33315	0.4281	NaN	0.47318	NaN	NaN	0.4742	NaN	NaN	NaN	NaN	NaN	NaN	NaN	NaN	0.42407	0.36489	0.36364	0.3746	NaN	NaN	0.30566	0.37663	0.3134
0.43134	0.38426	NaN	NaN	0.35153	NaN	NaN	NaN	0.39793	0.43639	0.41271	NaN	NaN	NaN	0.3821	0.48768	NaN	0.49112	0.35141	0.46098	NaN	0.46771	NaN	NaN	0.46204	NaN	NaN	NaN	NaN	NaN	NaN	NaN	NaN	0.42855	0.33296	0.35944	0.36614	NaN	NaN	0.26267	0.34661	0.28602
0.40286	0.40549	NaN	NaN	0.29606	NaN	NaN	NaN	0.35632	0.40539	0.39194	NaN	NaN	NaN	0.3907	NaN	NaN	0.48518	0.36487	0.43474	NaN	0.4784	NaN	NaN	0.46995	NaN	NaN	NaN	NaN	NaN	NaN	NaN	NaN	0.4362	0.35605	0.3653	0.34001	NaN	NaN	0.20983	0.30859	0.26889
