# Supplementary material for: Loss of growth homeostasis by genetic decoupling of cell division from biomass growth: implication for size control mechanisms
Source: Mol Syst Biol. 2014 Dec 23;10(12):769. doi: 10.15252/msb.20145513 (PMC4300492; doi:10.15252/msb.20145513)
Supplement: Supplementary file 21 [file msb0010-0769-sd21.zip › msb145513-sup-0020-SourceDataFig3/Fig3B_withSensors_2glu.tab]

0.27638	NaN	0.45998	0.15571	0.22304	0.22666	NaN	0.26349	0.32881	0.50996	NaN	0.28253	0.43001	0.38313	0.68216	0.25098	0.32969	NaN	NaN
0.26805	NaN	0.44725	0.17542	0.28892	0.27442	0.24551	0.31135	0.30191	0.52539	NaN	0.36297	0.53618	0.40203	0.54483	0.30996	0.35532	NaN	NaN
0.26886	0.35414	0.45024	0.24314	0.34496	0.31453	0.10185	0.36093	0.31208	0.50068	-0.13708	0.40254	0.53376	0.37989	0.43846	0.37832	0.35221	NaN	NaN
0.26281	0.31521	0.37796	0.32983	0.37649	0.35976	0.17529	0.40301	0.39419	0.48299	0.10051	0.38951	0.49259	0.35112	0.29466	0.42305	0.34157	NaN	0.25245
0.22754	0.28591	0.34008	0.34633	0.35752	0.36893	0.20344	0.41577	0.41157	0.44964	0.1271	0.3876	0.31446	0.32403	0.26953	0.39127	0.31841	0.41325	0.1772
0.22552	0.26987	0.24885	0.37468	0.32696	0.36442	0.18968	0.38093	0.35573	0.38759	0.15018	0.33939	0.29917	0.30757	0.23608	0.31543	0.27481	0.44292	0.11078
0.21223	0.25487	0.2212	0.35433	0.2888	0.33107	0.17823	0.30589	0.27045	0.36137	0.15921	0.31033	0.28316	0.25971	0.22949	0.22172	0.24306	NaN	0.14057
0.21713	0.2194	0.19452	0.3289	0.27928	0.27586	0.16488	0.26571	0.19903	0.29017	0.18317	0.26345	NaN	0.22121	0.22808	0.20325	0.2123	NaN	0.16479
0.21329	0.18923	0.17055	0.35904	0.2621	0.2336	0.14491	0.2169	0.16696	NaN	0.18973	0.19744	NaN	0.17977	0.18182	0.21867	0.20161	NaN	0.18509
0.19984	0.16974	0.13669	0.24664	0.23814	0.2132	0.14062	0.20763	0.14888	NaN	0.16832	0.17098	NaN	0.16496	0.15521	0.23727	0.19028	NaN	0.19055
0.16636	0.16698	0.11448	0.34567	0.20031	0.19631	0.13726	0.19737	0.14797	NaN	0.13272	0.13965	NaN	0.15143	0.13461	0.22536	0.18979	NaN	0.18552
0.13862	0.18002	0.11614	NaN	0.16264	0.18039	0.13342	0.18319	0.14389	NaN	0.10014	0.12521	NaN	0.13672	0.13086	0.17005	0.19594	NaN	0.18849
0.12769	0.18252	0.12286	NaN	0.14482	0.16925	0.13216	0.16635	0.13919	NaN	0.094315	0.12667	NaN	0.12933	0.13822	0.14931	0.19081	NaN	0.18515
0.11715	0.17307	0.13082	NaN	0.13261	0.14958	0.1372	0.14021	0.13557	NaN	0.10297	0.12578	NaN	0.11879	0.1422	0.16043	0.18475	NaN	0.18151
0.10953	0.15881	0.13383	NaN	0.13948	0.14017	0.14064	0.1216	0.11918	NaN	0.10928	0.11704	NaN	0.11412	0.14493	0.16971	0.17242	NaN	0.14885
0.082841	0.15152	0.13487	NaN	0.14795	0.13255	0.13618	0.11172	0.10099	NaN	0.10898	0.098346	NaN	0.11152	0.1257	0.15584	0.15442	NaN	0.11106
0.061134	0.15264	0.12082	NaN	0.1497	0.12205	0.12973	0.10145	0.088786	NaN	0.10253	0.085494	NaN	0.10318	0.1126	0.12419	0.14076	NaN	0.094961
0.041237	0.15748	0.093041	NaN	0.15529	0.12066	0.12032	0.094372	0.083495	NaN	0.10219	0.076644	NaN	0.094474	0.10464	0.10446	0.12547	NaN	0.099023
0.040088	0.16062	0.070698	NaN	0.14619	0.11485	0.10734	0.079042	0.078646	NaN	0.11046	0.071299	NaN	0.0799	0.095306	0.091751	0.11334	NaN	0.10756
0.0521	0.14457	0.058498	NaN	0.13762	0.11154	0.10197	0.064407	0.076332	NaN	0.1067	0.097201	NaN	0.072109	0.092979	0.082035	0.10559	NaN	0.11906
0.0706	0.17515	0.066068	NaN	0.13295	0.11728	0.096753	0.056414	0.073934	NaN	0.1012	-0.064298	NaN	0.067512	0.090265	0.078991	0.10861	NaN	0.11282
0.084278	NaN	0.075624	NaN	0.12236	0.11556	0.092352	0.05189	0.068398	NaN	0.093551	NaN	NaN	0.074463	0.090946	0.084205	0.098625	NaN	0.10525
0.087818	NaN	0.069112	NaN	0.12152	0.10935	0.090302	0.04612	0.065843	NaN	0.087284	NaN	NaN	0.081098	0.099148	0.083095	0.097185	NaN	0.090959
0.08353	NaN	0.054249	NaN	0.11428	0.10116	0.084609	0.045448	0.064586	NaN	0.087816	NaN	NaN	0.13038	0.1043	0.055641	0.078528	NaN	0.086143
0.074121	NaN	0.036787	NaN	0.10518	0.093748	0.080845	0.04254	0.06752	NaN	0.084115	NaN	NaN	NaN	0.10058	-0.045537	NaN	NaN	0.084714
