# Supplementary material for: Loss of growth homeostasis by genetic decoupling of cell division from biomass growth: implication for size control mechanisms
Source: Mol Syst Biol. 2014 Dec 23;10(12):769. doi: 10.15252/msb.20145513 (PMC4300492; doi:10.15252/msb.20145513)
Supplement: Supplementary file 21 [file msb0010-0769-sd21.zip › msb145513-sup-0020-SourceDataFig3/Fig3D_noSensors_0glu.tab]

NaN	0.040717	0.13281	0.012501	NaN	0.084389	0.20665	0.067978	0.13115	0.1603	-0.046841	0.049439	0.013052	0.034965	NaN	0.21186	0.0037965	0.089777	0.091998
NaN	0.098403	0.15056	0.026906	NaN	0.15203	0.20211	0.1587	0.15853	0.17321	-0.039457	0.080114	0.02706	0.062293	NaN	0.16153	0.0056078	0.1226	0.14041
NaN	0.17686	0.14609	0.050093	NaN	0.20445	0.19029	0.22726	0.16227	0.17574	0.043699	0.14422	0.035258	0.099776	NaN	0.16697	0.0077089	0.14241	0.19242
NaN	0.24298	0.16124	0.07215	0.33772	0.23829	0.18875	0.2518	0.16792	0.17162	0.085237	0.20776	0.042422	0.13152	NaN	0.18749	0.010391	0.14712	0.21454
0.067889	0.21702	0.16794	0.086522	0.28954	0.22445	0.19863	0.24622	0.18276	0.15379	0.091833	0.23237	0.053383	0.15123	0.49404	0.17151	0.01255	0.15008	0.21307
0.27929	0.24524	0.19351	0.092449	0.20541	0.21676	0.21049	0.18944	0.20471	0.17851	0.12646	0.22702	0.057748	0.15266	0.1763	0.15408	0.011846	0.15858	0.21417
0.27487	0.27196	0.20938	0.11263	0.20979	0.24993	0.21039	0.21949	0.20487	0.18623	0.17047	0.20575	0.068602	0.14268	0.21728	0.17543	0.012778	0.17662	0.22673
0.22263	0.29446	0.21506	0.1516	0.20506	0.26974	0.21151	0.26106	0.198	0.19385	0.26929	0.19148	0.065899	0.15544	0.2596	0.19775	0.014452	0.19117	0.23513
0.21661	0.29688	0.20527	0.18182	0.19585	0.30039	0.21475	0.24107	0.19266	0.2109	0.33467	0.20823	0.052502	0.16849	0.26748	0.19996	0.021363	0.19492	0.21761
0.20977	0.24734	0.16414	0.2073	0.20397	0.32155	0.21485	0.2688	0.19152	0.22513	0.33275	0.21814	0.054034	0.19324	0.26228	0.18684	0.036412	0.18755	0.1981
0.21194	0.22296	0.15602	0.2148	0.20834	0.31909	0.21393	0.2576	0.18487	0.23635	0.24956	0.22257	0.071809	0.22622	0.22564	0.16485	0.059401	0.17528	0.1956
0.23608	0.22977	0.16228	0.22429	0.2254	0.30296	0.21013	0.25008	0.17157	0.23453	0.23666	0.21864	0.093505	0.21464	0.16702	0.15074	0.092068	0.17028	0.20547
0.23442	0.19637	0.18694	0.11256	0.22278	0.28203	0.21717	0.26004	0.17599	0.21293	0.24225	0.21334	0.10789	0.23508	0.1292	0.1516	0.11839	0.16725	0.21323
0.21627	0.20795	0.20475	0.17867	0.21792	0.24907	0.21079	0.22473	0.18922	0.20366	0.24841	0.20369	0.11304	0.25419	0.12173	0.14655	0.13968	0.17634	0.20152
0.21568	0.23636	0.20001	0.23638	0.18564	0.22687	0.19951	0.20497	0.20428	0.20597	0.2431	0.20146	0.11619	0.23624	0.13743	0.16081	0.17085	0.17297	0.18653
0.19919	0.26013	0.2014	0.28179	0.15847	0.21135	0.19852	0.2059	0.21786	0.23482	0.2014	0.20312	0.12112	0.2229	0.14237	0.18122	0.20157	0.17663	0.18298
0.18086	0.27926	0.19194	0.33496	0.14579	0.20246	0.19218	0.19371	0.2208	0.24527	0.17227	0.20233	0.12386	0.19626	0.14963	0.1956	0.22946	0.17849	0.17393
0.15906	0.2286	0.18396	0.24373	0.14355	0.21261	0.18679	0.18999	0.22512	0.22739	0.17018	0.20581	0.13085	0.18343	0.15608	0.19343	0.22833	0.17461	0.17262
0.15106	0.19128	0.18478	0.20445	0.14952	0.23064	0.17452	0.18863	0.22468	0.20908	0.186	0.20317	0.13997	0.21714	0.16852	0.17252	0.21646	0.17165	0.17373
0.14667	0.19551	0.19173	0.21168	0.15251	0.23323	0.15227	0.18251	0.21887	0.199	0.20136	0.19891	0.14417	0.24325	0.18887	0.15766	0.19054	0.17092	0.16783
0.13863	0.19807	0.19945	0.2247	0.14957	0.22668	0.1475	0.18404	0.22256	0.19144	0.19491	0.20038	0.16668	0.24657	0.20706	0.16132	0.16901	0.19119	0.15975
0.12675	0.19291	0.19372	0.22761	0.13835	0.21272	0.14542	0.18801	0.22901	0.18405	0.18692	0.1979	0.16048	0.23865	0.21489	0.16747	0.16567	0.19859	0.14338
0.11004	0.1644	0.16731	0.2055	0.12059	0.18637	0.14625	0.18423	0.22025	0.17167	0.16493	0.19899	0.15887	0.22575	0.22334	0.17962	0.13711	0.19221	0.12033
0.096938	0.13418	0.14709	0.17079	0.1034	0.16979	0.14275	0.17265	0.21748	0.14279	0.14993	0.19148	0.15936	0.20836	0.22929	0.17339	0.12206	0.17666	0.1063
0.089236	0.10758	0.14091	0.13452	0.084788	0.15609	0.13541	0.16334	0.21185	0.13443	0.15141	0.18652	0.149	0.2066	0.21681	0.14914	0.10802	0.15982	0.093272
