# Supplementary material for: Loss of growth homeostasis by genetic decoupling of cell division from biomass growth: implication for size control mechanisms
Source: Mol Syst Biol. 2014 Dec 23;10(12):769. doi: 10.15252/msb.20145513 (PMC4300492; doi:10.15252/msb.20145513)
Supplement: Supplementary file 21 [file msb0010-0769-sd21.zip › msb145513-sup-0020-SourceDataFig3/Fig3D_noSensors_0p01glu.tab]

0.32594	0.17495	0.30508	NaN	NaN	0.33397	0.17999	0.23768	0.32556	0.0019583	0.28854	0.29244	NaN	NaN	0.34717	NaN	0.25123
0.31771	0.22326	0.31647	NaN	0.28914	0.3689	0.23841	0.23738	0.31894	0.011658	0.25781	0.29357	NaN	NaN	0.35907	NaN	0.24423
0.28842	0.23962	0.34037	NaN	0.37494	0.37713	0.23871	0.23853	0.32114	0.025832	0.22866	0.29438	NaN	NaN	0.38231	NaN	0.22604
0.26468	0.25087	0.35084	NaN	0.30638	0.36426	0.2299	0.22177	0.30771	0.052672	0.22307	0.3419	NaN	0.45516	0.39155	NaN	0.19288
0.26409	0.25848	0.37162	NaN	0.30207	0.35555	0.23404	0.20375	0.28576	0.12349	0.23492	0.39225	0.19625	0.291	0.3696	NaN	0.17134
0.25101	0.24635	0.38546	NaN	0.28442	0.35562	0.2184	0.20791	0.30161	0.19786	0.26816	0.39317	0.18615	0.28142	0.33511	NaN	0.1418
0.26243	0.25658	0.38152	NaN	0.24957	0.35108	0.22071	0.20524	0.2824	0.28366	0.29709	0.43303	0.28236	0.29243	0.29243	NaN	0.13325
0.25163	0.25928	0.37893	NaN	0.26509	0.3398	0.20337	0.17705	0.26232	0.32942	0.30942	0.64493	0.35861	0.30704	0.29942	NaN	0.14753
0.22213	0.24779	0.34826	NaN	0.25904	0.31861	0.17302	0.1605	0.23828	0.29368	0.30204	NaN	0.36524	0.32372	0.31095	0.1514	0.15629
0.20044	0.23945	0.33082	NaN	0.25502	0.30429	0.15121	0.13561	0.23808	0.25419	0.27744	NaN	0.37494	0.33234	0.30818	0.22669	0.15031
0.17849	0.2388	0.30533	NaN	0.24156	0.29254	0.14891	0.11425	0.25942	0.21693	0.25648	NaN	0.35867	0.3169	0.29814	0.11732	0.13679
0.16918	0.2472	0.30825	0.50488	0.21046	0.29624	0.15483	0.1083	0.28451	0.20833	0.23346	NaN	0.32232	0.29666	0.27741	0.10122	0.11852
0.16329	0.2589	0.32322	0.23781	0.21769	0.29297	0.15352	0.12515	0.29772	0.2212	0.22144	NaN	0.31048	0.28346	0.2717	0.16952	0.092998
0.16478	0.23697	0.31806	0.22964	0.1901	0.28791	0.13518	0.1432	0.29115	0.2223	0.22407	NaN	0.29588	0.26438	0.27402	0.19853	0.078253
0.16644	0.2118	0.34802	0.21015	0.18664	0.27873	0.12201	0.16404	0.28779	0.21489	0.22591	NaN	0.25227	0.24896	0.27443	0.22452	0.069251
0.16522	0.19464	0.41955	0.19649	NaN	0.266	0.10876	0.16957	0.28667	0.21816	0.23336	NaN	0.21609	0.21979	0.26624	0.22336	0.069662
0.1633	0.18257	NaN	0.19179	NaN	0.25952	0.11287	0.1509	0.29548	0.21506	0.23794	NaN	0.20005	0.1959	0.25204	0.1847	0.086037
0.1604	0.19218	NaN	0.195	NaN	0.25308	0.11356	0.15242	0.30177	0.19061	0.24461	NaN	0.20141	0.18028	0.23988	0.19491	0.10371
0.16008	0.19423	NaN	0.20682	NaN	0.24073	0.10162	0.16593	0.29684	0.1862	0.24892	NaN	0.20324	0.16724	0.2286	0.19553	0.11861
0.16568	0.18634	NaN	0.21626	NaN	0.21876	0.10032	0.18731	0.28923	0.18287	0.23551	NaN	0.18727	0.16047	0.21749	0.16752	0.1304
0.16669	0.18389	NaN	0.2135	NaN	0.19025	0.087263	0.2129	0.27525	0.17804	0.2172	NaN	0.15476	0.14549	0.19738	0.1269	0.13905
0.16457	0.17438	NaN	0.19171	NaN	0.16388	0.087543	0.23884	0.25408	0.17425	0.1811	NaN	0.12189	0.12388	0.18697	0.10173	0.14926
0.1525	0.16919	NaN	0.15935	NaN	0.14196	0.10502	0.24876	0.22763	0.16045	0.14502	NaN	0.096819	0.10062	0.17335	0.083888	0.15916
0.1366	0.17434	NaN	0.12651	NaN	0.12444	0.13155	0.25376	0.20262	0.15637	0.12028	NaN	0.08	0.081238	0.16731	0.084236	0.16913
0.13479	0.17599	NaN	0.10439	NaN	0.11331	0.1566	0.24751	0.19369	0.16206	0.097995	NaN	0.067327	0.067131	0.14889	0.096055	0.17448
