# Supplementary material for: Loss of growth homeostasis by genetic decoupling of cell division from biomass growth: implication for size control mechanisms
Source: Mol Syst Biol. 2014 Dec 23;10(12):769. doi: 10.15252/msb.20145513 (PMC4300492; doi:10.15252/msb.20145513)
Supplement: Supplementary file 21 [file msb0010-0769-sd21.zip › msb145513-sup-0020-SourceDataFig3/Fig3D_noSensors_2glu.tab]

0.57669	NaN	0.50022	0.086662	0.54611	0.729	0.52392	NaN	0.51079	NaN	0.41655	0.56619	NaN	0.50104	NaN	0.55411	0.47575	0.56537	0.54779	NaN	0.37199	0.36113	0.45411	NaN	0.5581	0.39177	0.59762
0.59599	NaN	0.54189	0.12395	0.57384	0.62065	0.53108	NaN	0.55001	0.44471	0.42759	0.51029	0.13134	0.52168	NaN	0.56403	0.51718	0.64513	0.53895	NaN	0.40417	0.44831	0.431	NaN	0.60304	0.4171	0.57551
0.59856	0.3655	0.58226	0.16486	0.56944	0.58456	0.53528	NaN	0.58175	0.52192	0.44312	0.50155	0.30044	0.5578	0.37063	0.54843	0.55154	0.65389	0.53864	NaN	0.4062	0.5191	0.39454	NaN	0.59752	0.44865	0.5524
0.54079	0.41175	0.58212	0.21338	0.57021	0.58211	0.50823	NaN	0.57585	0.4815	0.45157	0.47143	0.45375	0.54205	0.51691	0.53045	0.56517	0.61455	0.51584	NaN	0.40439	0.56746	0.39631	NaN	0.59294	0.48945	0.52364
0.50061	0.42072	0.56525	0.26802	0.55069	0.57056	0.5199	NaN	0.60778	0.48659	0.42796	0.46833	0.5459	0.60571	0.50838	0.50862	0.55508	0.56739	0.53339	NaN	0.44955	0.57214	0.42011	NaN	0.55752	0.51638	0.50626
0.4588	0.41514	0.55366	0.32424	0.54322	0.57792	0.51823	0.39606	0.53724	0.49289	0.4097	0.46589	0.46565	0.53013	0.5013	0.48928	0.52073	0.52357	0.52483	0.44692	0.4677	0.57516	0.44265	NaN	0.52654	0.50472	0.50746
0.40693	0.42839	0.53444	0.36303	0.55023	0.5829	0.52942	0.43384	NaN	0.50215	0.37409	0.47429	0.44779	0.48682	0.50666	0.50347	0.49542	0.49399	0.52414	0.43471	0.47263	0.57406	0.45548	0.48312	0.4933	0.48275	0.51082
NaN	0.45667	0.54189	0.40716	0.54618	0.58046	0.55789	0.42822	NaN	0.51718	0.35381	0.50028	0.42089	NaN	0.51516	0.50139	0.48447	0.47245	0.51073	0.41865	0.44791	0.55855	0.45756	0.48366	0.46853	0.46083	0.50796
NaN	0.48921	0.54634	0.42304	0.53127	0.57274	0.52857	0.43318	NaN	0.52462	0.35316	0.49881	0.41704	NaN	0.51959	0.51485	0.46972	0.46934	0.36337	0.42357	0.44347	0.55694	0.42252	0.49581	0.46181	0.45466	0.50251
NaN	0.51418	0.54238	0.43978	0.54805	0.56831	0.47074	0.43269	NaN	0.51512	0.36931	0.48558	0.43533	NaN	0.53123	0.53405	0.45282	0.46369	NaN	0.42817	0.44562	0.57676	0.41779	0.49983	0.46012	0.45493	0.49556
NaN	0.52332	0.54021	0.44709	0.35635	0.5409	NaN	0.43524	NaN	0.50991	0.40076	0.46922	0.42399	NaN	0.54056	0.54873	0.46323	0.4645	NaN	0.43379	0.45761	0.55653	0.33157	0.50434	0.46402	0.45491	0.47378
NaN	0.51796	0.53133	0.4352	NaN	NaN	NaN	0.44125	NaN	0.49376	0.42847	0.45539	0.38575	NaN	0.5515	NaN	NaN	0.46315	NaN	0.44763	0.46614	NaN	NaN	0.50674	0.46517	0.45324	0.45068
NaN	0.5092	0.51426	0.44321	NaN	NaN	NaN	0.44502	NaN	0.47228	0.45353	0.4433	NaN	NaN	NaN	NaN	NaN	0.46323	NaN	0.45583	0.4632	NaN	NaN	0.49695	0.46613	0.44468	0.43032
NaN	0.51275	0.50541	0.44673	NaN	NaN	NaN	0.45765	NaN	0.43506	0.46735	0.43928	NaN	NaN	NaN	NaN	NaN	0.43972	NaN	0.46281	0.46183	NaN	NaN	0.49104	0.43989	0.44549	0.41634
NaN	0.51393	0.48779	0.44898	NaN	NaN	NaN	0.50039	NaN	NaN	0.4787	0.36156	NaN	NaN	NaN	NaN	NaN	0.38135	NaN	0.4886	0.43623	NaN	NaN	0.48203	0.3808	0.44423	0.41118
